# Supplementary material for: Effects of dapagliflozin on myocardial motion parameters and cardiac electrophysiology in patients with type 2 diabetes Mellitus and coronary heart disease
Source: Front Cardiovasc Med. 2026 Jun 4;13:1745362. doi: 10.3389/fcvm.2026.1745362 (PMC13275283; doi:10.3389/fcvm.2026.1745362)
Supplement: Supplementary file 1 [file Datasheet1.xlsx]

## Sheet: Conventional Treatment group
No	Gender (1:Male/0:Female)	Age(years)	BMI	History of smoking	History of alcohol consumption	Hypertension	High blood lipids	Heart rate (bpm)	SBP (mmHg)	DBP (mmHg)	Duration of T2DM (years)	Family history of T2DM	CHD Duration (years)	Family history of CHD	NYHA Classification (1:Grade II/0:Grade III)	Void of effect	Get better	Conspicuous effect	Total effective rate	LVEF (%) Before treatment	LVEF (%) After treatment	LVEDD (mm) Before treatment	LVEDD (mm) After treatment	LVESD (mm) Before treatment	LVESD (mm) After treatment	LAD (mm) Before treatment	LAD (mm) After treatment	IVSd (mm) Before treatment	IVSd (mm) After treatment	LPSS (%) Before treatment	LPSS (%) After treatment	CPSS (%) Before treatment	CPSS (%) After treatment	GLS (%) Before treatment	GLS (%) After treatment	GWW (mmHg%) Before treatment	GWW (mmHg%) After treatment	GWE (%) Before treatment	GWE (%) After treatment	GWI (mmHg%) Before treatment	GWI (mmHg%) After treatment	GCW (mmHg%) Before treatment	GCW (mmHg%) After treatment	QT interval (ms) Before treatment	QT interval (ms) After treatment	Tp-Te interval (ms) Before treatment	Tp-Te interval (ms) After treatment	ST segment depression (mm) Before treatment	ST segment depression (mm) After treatment
1	1	56.46	18.25	1	1	0	1	65.04	134.56	59.45	8.89	0	4.32	0	1	0	1	0	0	30.65	74.45	63.61	60.54	11.08	7.36	25.14	22.29	9.96	10.21	23.04	25.42	14.13	33.53	19.03	18.03	331.93	229.66	73.51	87.73	1450.9	1866.67	1591.94	1818.94	252.03	408.46	80.05	90.19	4.47	8.47
2	1	60.21	13.91	0	1	1	1	99.56	138.53	74.24	10.48	0	4.02	0	1	0	0	0	1	51.1	71.47	77.82	43.84	19.3	7.49	30.83	26.77	9.88	9.1	16.22	22.58	9.96	25.74	11.44	20.63	240.85	267.54	67.32	89.63	1040.27	1905.11	1599.27	1744.93	279.71	406.83	75.31	81.08	12.18	4.43
3	0	63.2	23.24	1	0	1	0	61.95	132.01	84.51	0.53	1	3.15	0	0	0	1	0	0	35.51	72.82	51.81	49.09	16.15	13.04	30.63	29.95	10.16	10.69	19.05	25.23	13.89	29.79	14.7	17.1	328.15	263.2	95.21	85.54	1516.51	1358.42	1647.75	1786.51	290.86	320.35	60.17	67.88	9.48	9
4	1	60.84	20.15	0	0	1	1	68.94	131	83.39	5	0	3.97	0	1	0	0	1	0	42.64	51.3	68.59	50.28	10.39	13.68	32.85	36.93	10.82	8.62	14.02	22.23	12.16	29.86	16.45	18.85	301.37	236.53	89.3	90.48	1545.07	1793.4	1603.98	1712.25	246.89	356.07	64.56	86.06	8.01	7.32
5	0	60.58	29.72	0	0	1	1	85.79	154.94	94.58	7.32	0	3.3	1	0	0	0	0	1	24.51	50.91	79.59	46.84	16.54	6.06	33.04	30.01	9.5	9.8	17.69	24.08	9.78	40.41	18.74	14.58	240.53	217.4	78.92	88.61	1183.81	1510.2	1640.52	1854.13	300.79	279.35	75.94	80.35	2.17	2.87
6	0	57.86	37.55	0	0	1	1	54.45	169.04	94.21	9.23	0	5.3	0	1	1	1	1	1	45.6	76.41	68.01	57.12	23.02	9.97	33.12	30.22	10.04	10.85	18.35	25.29	7.96	30.03	13.02	15.07	193.7	261.38	77.14	83.57	1455.73	1892.2	1907.51	1773.32	246.39	290.18	68.86	80.98	6.2	2.93
7	0	51.65	18.27	0	0	1	1	63.44	149.28	91.53	4.24	1	4.29	1	0	0	0	0	0	47.79	64.67	72.17	74.03	10.97	8.22	35	29.34	10.94	11.93	19.64	13.86	10.73	21.49	16.03	17.51	270.84	260.53	78.47	89.34	1677.52	1524.91	1990.41	1722.02	199.01	307.89	50.58	89.29	3.98	7.71
8	1	56.45	20.67	0	0	1	1	66.95	126.68	84.4	10.13	1	1.48	0	0	0	0	1	0	55.82	48.51	72.55	68.84	14.98	12.24	30.84	22.37	10.12	8.87	16.35	22.2	15.44	34.18	15.06	21.21	226.37	226.19	87.86	89.8	1147.22	1497.16	1731.05	1766.92	288.79	409.04	67.59	69.36	10.02	5.12
9	1	60.03	22.14	1	1	1	1	69.57	136.38	85.12	0.81	0	4.16	1	1	0	0	1	1	55.72	55.7	82.69	42.35	21.61	10.62	35.92	31.23	10.77	9.52	17.98	17.94	10.88	33.05	13.54	17.74	260.47	275	87.79	84.7	1364.57	1901.79	2020.88	1818.47	298.47	281.95	78.87	91.08	9.27	5.03
10	1	58.18	36.51	0	0	1	1	78.03	140.2	68.65	10.78	0	1.78	0	1	0	0	1	0	53.8	79.85	76.44	37.06	14.59	9.95	30.7	28.36	10.27	11.11	14.98	20.28	16.18	27.55	15.25	16.78	294.51	207.25	94.02	88.79	1340.11	1152.24	1624.51	1858.22	302.14	276.47	66.83	82.33	2.71	7.06
11	0	59.75	31.93	1	0	1	1	72.95	149.23	74.04	2.03	1	1.02	1	1	0	0	0	1	48.79	51.84	75.82	57.12	13.54	13.05	27.76	26.68	9.43	11.5	17.85	22.59	14.82	26.09	13.34	19.36	183.94	225.55	79.14	88.41	1010.52	2043.32	2004.25	1708	319.61	273.18	69.51	78.62	7.34	9.15
12	1	57.72	19.08	0	1	1	1	65.31	129.95	73.58	5.8	0	3.04	0	0	0	0	1	1	59.17	59.18	49.02	68.55	17.36	6.35	30.42	36.75	6.7	9.95	16.82	20.6	9.84	26.93	17.35	15.09	312.5	237	86.18	83.14	1215.38	1204.23	1680.01	1872.26	190.42	330.48	71.79	80.16	10.45	8.37
13	1	60.39	27.59	0	1	1	1	83.02	149	71.98	3.51	0	2.77	0	0	0	1	0	1	30.94	57.64	72.82	51.64	12.7	11.13	20.85	31.76	8.22	10.73	18.78	29.41	7.56	26.94	17.61	18.86	231.81	185.22	94.15	84.32	1497.26	1620.49	1789.17	1705.46	155.38	357.59	59.62	65.13	4.34	11.27
14	0	56.42	31.9	0	0	1	0	92.48	160.97	88.15	1.93	1	3.38	0	0	1	0	1	1	33.65	63.65	75.74	51.38	17.82	10	34.14	21.99	12.59	10.4	23.59	25.79	9.21	27.48	12.44	17.42	290.84	222.28	94.61	85.78	1901.19	1941.6	1849.33	1749.84	340.59	273.9	87.29	93.47	6.18	2.8
15	1	56.57	26.65	0	1	1	1	75.03	142.51	95.49	7.03	0	2.57	0	0	1	1	1	1	49.76	61.14	89.64	65.37	7.14	13.09	27.4	31.89	10.55	9.78	13.94	17.18	10.31	36.56	15.24	17.38	322.68	262.49	103.26	86.19	1889.57	1717.44	1862.49	1695.55	357.27	368.12	71.63	92.86	5.74	8.8
16	0	64.41	31.37	0	1	1	1	89.9	135.79	96.54	7.33	1	3.61	1	1	0	0	0	1	42.55	72.74	79.61	47.11	21.18	9.16	29.9	32.5	9.86	7.55	19.35	22.22	11.59	34.56	14.43	19.17	295.06	248.68	80.98	90.95	1954.58	1561.32	1446.49	1876.8	367.96	376.07	55.68	70.09	5.42	7.1
17	0	59.33	12.67	1	0	1	1	96.14	157.47	93.25	7.92	0	1.2	1	0	1	0	0	1	37.48	63.72	75.29	68.59	17.01	10.1	41.46	25.51	12.79	11.51	13.26	29.04	13.21	14.76	17.57	16.2	343.67	296.21	75.84	86.02	1752.01	1664.45	1754	1821.08	392.33	266.76	66.57	89.4	5.25	5.84
18	0	51.36	31.15	0	0	1	0	74.14	142.46	76.43	6.83	0	2.8	0	0	0	1	0	1	52.73	62.86	75.74	70.34	10.71	13.98	34.58	24.5	8.59	10.36	20.69	27.41	10.82	18.55	12.82	19.34	248.92	273.46	81.09	87.83	1429.59	1501.05	1646.75	1762.36	298.79	331.46	60.08	75.62	9.96	6.89
19	1	61.01	36.86	1	0	1	1	70.48	131.2	71.23	9.79	1	4.34	1	0	0	0	0	1	42.57	62.17	77.31	57.24	10.99	12.63	34.18	31.43	10.52	10.1	17.73	29.11	12.25	23.97	15.12	15.65	392.8	261.29	98.32	87.85	1021.45	1675.76	1766.54	1744.21	348.89	280.47	40.84	76.58	3.85	2.38
20	1	63.19	27.53	0	1	1	0	71.48	142.03	72.87	7.89	1	5.57	1	1	0	1	0	0	46.61	65.5	52.32	76.86	17.43	7.8	27.35	31.14	12.14	9.47	22.86	22.99	9.39	17.99	19.97	21.04	271.08	228.6	85.58	84.92	1227.79	1781.71	1938.98	1728.76	263.45	295.92	59.14	75.56	9.34	8.05
21	1	63.91	13.18	0	1	1	0	86.4	142.02	87.25	11	1	1.63	0	0	0	1	0	1	46.08	60.56	83.69	72.17	11.34	11.05	36.52	28.08	9.34	9.89	19.32	31.26	13.15	46.74	15.41	19.7	236.73	225.71	80.54	87.17	1507.29	1469.08	1324.45	1752.74	213.73	235.9	60.34	103.31	8.11	9.32
22	0	61.33	28.14	0	1	1	1	90.36	146.08	81.59	6.3	0	2.94	1	0	0	1	1	1	46.83	67.91	78.74	67.56	21.03	10.56	31.07	28.16	8.21	10.73	19.86	25.53	12.6	26.42	16.92	20.27	253.44	239.23	88.9	88.66	1402.74	1776.44	1585.3	1820.38	300.11	344.37	64.38	75.54	7.95	8.29
23	0	56.83	26.22	0	1	1	1	83.69	124.57	101.44	10.56	1	4.08	0	0	0	1	1	0	60.2	58.61	63.25	58.94	18.18	13.71	26.46	34.27	8.79	8.79	17.12	20.39	12.91	37.66	18.6	18.15	304.71	220.75	81.25	86.61	1399.95	1746.8	1921.56	1633.68	274.33	286.74	69.99	76.81	6.05	10.03
24	1	57.26	4.21	0	1	1	1	62.82	145.17	96.23	5.1	0	2.51	0	1	1	0	0	0	40.51	34.44	76.92	45.76	14.35	8.09	31.52	28.89	12.18	8.77	18.1	17.7	16.66	27.78	22.22	19.92	323.52	193.93	82.98	84.97	1283.56	1638.92	1955.9	1829.67	359.79	338.11	77.61	73.17	4.6	5.08
25	1	62.57	29.14	1	0	1	1	81	131.11	86.41	5.2	0	4.43	0	0	0	0	1	1	26.43	64.43	58.67	61.14	16.07	11.23	24.35	32.29	12.27	10.24	22.92	21.77	16.38	33.29	16.14	18.65	268.72	221.64	95.64	86.18	1451.6	2203.74	1637.65	1764.61	317.52	437.49	58.04	71	7.1	4.22
26	1	64.55	12.09	1	0	1	1	88.19	121.26	105.26	6.83	0	2.9	0	1	1	0	0	0	48.39	56.85	70.34	66.25	18.37	14.64	26.72	31.98	7.67	9.37	20.93	26.91	16.96	26.86	16.88	18.79	393.09	209.79	90.73	89.54	1381.33	1425.63	1852.76	1825.18	344.34	369.56	49.67	86.9	7.01	8.43
27	1	51.11	18.57	0	1	1	1	90.23	130.13	65.97	9.01	0	2.87	0	0	0	0	1	1	42.57	45.12	69.6	54.22	18.12	13.45	28.34	29.61	10.37	12.03	11.78	21.48	9.82	31.43	16.88	21.59	312.8	260.59	77.78	87.44	1674.21	1720.29	1750.16	1841.3	291.62	397.38	59.76	94.41	10.68	6.24
28	1	58.93	33.49	0	1	0	1	68.99	148.41	80.84	6.72	1	2.12	0	1	1	1	1	0	34.84	57.26	67.89	58.25	14.02	9.91	42.83	32.75	10.2	9.1	16.34	23.4	16.7	19.48	17.89	17.45	349.79	249.11	94.47	87.64	1089.31	1797.29	1670.19	1937.48	289.12	276.95	43.92	92	7.63	7.74
29	1	57.24	33.62	0	0	1	1	86.92	133.05	93.89	10.63	1	2.5	1	1	1	1	1	1	47.22	55.11	75.27	51.18	12.19	11.84	34.31	30.67	11.35	10.96	15.08	26.21	10.23	32.26	16.57	16.76	263.74	183.03	89.87	83.85	1777.69	1663.34	1717.93	1858.29	201.92	404.75	76.98	91.92	6.89	2.91
30	0	56.01	20.57	0	1	1	0	87.07	146.63	71.45	10.81	0	2.64	0	0	0	0	0	1	31.66	65.65	88.87	56.7	13.52	8.56	36.33	32.14	10.29	10.79	22.98	23.46	12.84	32.7	11.55	14.24	267.84	236.04	75.21	86.67	1405.26	1699.72	1680.07	1816.3	339.54	416.1	65.79	106.47	5.47	5.1
31	0	51.41	23.19	1	1	1	1	77.02	125.68	87.92	9.95	1	4.12	1	0	0	0	1	1	45.86	53.55	81.06	54.14	13.77	10.02	36.29	29.99	9.12	9.3	18.01	21.27	16.7	32.17	16.92	15.87	271.51	200.6	70.8	89.06	1466.28	1310.63	1874.93	1769.57	318.39	310.64	42.35	90.07	4.14	4.04
32	1	59.97	33.08	1	1	1	1	72.34	158	86	5.29	1	4.55	0	1	0	1	0	1	39.41	66.44	63.83	60.87	14.8	10.41	33.65	31.32	12.83	9.77	19.95	13.37	8.59	23.02	12.54	16.14	200.9	201.25	78.19	85.41	1441.34	1680.46	1810.32	1866.79	353.6	326.45	52.25	80.51	9.21	3.67
33	1	58.91	17.86	0	0	0	0	85.06	141.34	80.28	13.06	1	3.38	0	0	0	1	0	1	41.17	67.22	63.35	57.46	11.74	8.19	31.17	30.96	11.22	9.76	15.31	20.26	11.04	33	11.64	18.5	298.32	225.01	69.03	87.1	1026.03	1624.08	1774.5	1867.44	325.84	335.87	79.37	83.61	12.85	14.04
34	1	50.68	30.85	0	0	1	1	74.96	149.25	80.2	7.35	1	3.09	0	1	0	0	0	0	38.26	51.02	68.83	46.11	12.69	12.78	28.97	37.65	10.32	10.96	16.87	26.82	10.52	27.9	20.83	15.27	194.05	248.36	84.1	86.12	1225.41	1357.42	2026.14	1840.13	392.93	271.55	51.98	67.53	6.81	6.94
35	1	62.96	20.58	0	0	1	1	76.16	129.35	106.16	7.73	0	3.71	0	1	0	0	0	1	55.31	37.19	76.54	46.63	10.41	15.3	32.64	24.56	10.95	9.76	16.89	25.62	15.28	22.65	20.14	19.57	225.78	241.36	99.25	89.96	2010.34	1642.66	1733.59	1853.97	340.99	330.6	77.27	75.13	3.95	8.2
36	1	56.64	43.08	0	1	1	1	64.51	136.03	67.19	8.3	0	3.05	0	1	1	0	1	1	44.02	63.27	70.73	50.62	18.56	6.37	35.49	31.43	11.06	10.04	19.73	32.07	19.79	24.98	16.27	17.7	274.93	179.5	82.97	87.65	1812.42	1299.96	1563.18	1701.63	356.68	351.6	57.68	80.66	9.87	6
37	0	58.5	23.85	1	1	1	1	66.88	137.15	96.53	6.77	0	3.31	0	0	1	0	1	1	46.83	47.01	73.12	57.78	16.14	5.85	36.27	27.53	10.86	9.88	21.08	27.04	15.45	29.17	15.82	15.88	241.91	226.78	95.44	85.78	1815.89	1286.41	1561.98	1865.45	274.19	362.79	55.18	110.82	9.74	2.75
38	0	59.94	16.73	0	1	1	1	82.49	137.91	72	8.1	0	2.25	0	0	0	1	1	1	39.71	57.77	75.01	67.53	14.48	10.87	31.41	28.95	8.54	9.33	22.34	20.01	16.21	21.13	15.09	19.28	304.64	233.51	78.82	83.38	1614.93	1872.03	1756.91	1813.42	263.68	460.12	70.96	80.43	8.87	12.55
39	0	58.24	37.21	0	0	1	1	86.17	126.14	84.21	11.24	1	4.49	1	0	0	0	0	1	57.99	71.27	90.53	58.89	18.78	7.24	37.07	30.56	9.86	10.81	17.59	18.1	16.44	30.64	21.05	16.35	305.06	266.68	82.83	90.6	1174.88	1520.1	1554.42	1779.92	345.66	328.48	78.54	81.41	6.2	10.27
40	0	57.65	20.13	0	1	1	1	59.21	143.87	81.92	3.37	0	3.01	1	1	1	1	0	0	39.94	60.12	79.48	69.69	22.15	13.11	32.17	32.04	9.86	9.79	16.61	16.73	10.35	25.68	18.14	16.15	250.39	227.66	91.95	87.64	1572.92	1932.23	1705.02	1870.71	243.79	329.25	56.56	88.47	0.37	6.8
41	1	54.33	17.81	0	0	0	1	79.78	141.4	88.63	10.49	1	3.3	0	0	0	0	1	1	20.94	41.56	64.89	69.21	14.97	5.27	31.5	21.17	9	8.75	18.42	27.83	13.28	35.63	14.3	19.73	156.81	257.51	92.8	85.07	1310.92	1905.96	1839.63	1780.93	328.45	362.52	66.53	95.22	2.74	6.75
42	1	59.67	26.86	0	1	1	1	72.46	137.96	79.78	4.42	0	2.88	1	1	0	0	0	1	52.71	58.34	76.64	57.96	15.87	8.71	31.74	21.8	8.29	9.04	20.3	29.42	14.92	20	18.7	16.7	189.95	220.76	70.92	85.74	1588.21	1430.34	1706.73	1819.61	312.69	251.13	58.85	90.06	2.42	5.38
43	1	62.85	10.89	0	0	1	1	72.49	125.54	99.5	7.38	0	4.06	0	0	0	0	0	1	49.02	67.15	63.09	49.24	13.77	9.04	35.98	31.22	9.67	12.3	17.01	21.84	12.59	33.69	22.94	15.91	265.68	218.71	88.17	86.31	1595.58	1396.32	1904.75	1722	376.19	232.44	72.81	66.84	3.38	9.82
44	1	62.13	21.32	0	0	1	1	77.45	139.16	106.26	10.1	1	0.88	1	0	0	1	1	1	38.95	74.84	75.86	55.18	8	9.77	37.36	32.26	10.01	9.7	18.11	23.61	11.92	20.76	14.65	18.33	284.4	194.7	82.03	86.11	1399.04	1390.74	1885.9	1882.94	266.96	246.41	63.16	83.42	6.44	10.79
45	1	59.33	26.68	1	1	1	1	58.12	147.12	81.03	9.48	1	3.09	1	0	0	0	1	0	50.74	70.9	57.7	56.87	15.67	9.58	31.3	31.94	10.84	11.35	21.97	17.76	15.67	23.75	21.14	17.08	324.55	249.67	80.26	87.76	1588.15	1789.23	1841.78	1853.57	326.74	358.47	48.59	90.24	6.2	2.25
46	0	60.06	21.59	0	0	0	1	86.98	110.6	124.86	5.07	1	3.37	0	0	1	1	1	1	35.7	53.65	53.51	51.71	15.23	11.56	33.61	25.72	8.8	8.9	19.7	15.46	10.57	30.68	17.26	9.58	299.04	229.44	81.42	87.91	1165.08	1809.58	1546.05	1798.04	351.5	324.52	47.13	78.12	6.44	6.83
47	1	55.27	14.11	0	1	0	1	54.34	148.38	86.34	7.99	0	4.45	0	1	0	0	0	1	31.58	64.6	55.44	58.35	10.32	6.05	35.27	32.69	10.38	10.31	16.79	23.86	14.17	28.66	17.84	15.45	296.54	214.7	74.88	88.44	1248.81	1635.47	1952.69	1846.96	261.72	294.7	61.67	85.12	1.62	0.89
48	0	63.17	18.32	0	0	1	1	112.2	145.29	93.6	7.73	1	4.1	0	0	1	1	0	0	49.29	36.71	69.31	43.22	18.48	11.84	35.31	32.24	10.69	9.28	16.74	25.35	13.59	29.66	12.55	19.18	266.76	164.71	93.26	84.26	1907.47	1402.69	1677.64	1866.78	240.55	344.77	59.35	71.34	6.17	3.63
49	1	61.83	21.93	1	0	1	1	73.21	140.72	89.21	6.34	0	3.34	1	1	0	0	0	1	56.38	57.02	66.61	63.78	14.42	9.98	33.7	24.25	11.09	9.1	17.96	20.07	12.6	30.4	16.06	16.34	322.66	193.83	84.79	85.49	1474.24	1539.59	1682.33	1724.3	331.27	312.62	82.13	76.78	13.78	5.28
50	1	62.94	17.58	1	0	1	1	102.18	150.48	93.94	5.64	0	4.87	0	0	0	0	0	1	42.73	53.38	55.99	60.07	12.25	8.36	32.62	28.25	9.29	10.74	16.94	20.67	11.19	37.62	18.77	15.08	336.6	269.71	87.74	89.84	1287.25	1474.82	1976.85	1710.99	337.96	360.82	71.78	66.37	5.96	6.67
51	1	56.98	31.02	1	1	0	1	71.3	158.85	101.05	12.12	0	3.03	0	0	1	0	0	1	52.84	50.66	73.89	34.73	12.16	8.59	28.5	28.43	11.63	11.49	17.25	22.2	13.56	29.87	17.03	16.19	330.63	197.3	95.57	88.06	1753.6	1673.14	1912.29	1835.86	299.86	335.2	58.24	82.27	5.77	9.7
52	0	61.81	24.35	1	0	1	0	52.28	137.61	75.15	6.58	1	2.36	1	0	0	0	0	1	47.63	58.6	65.98	87.62	22	12.32	38.32	29.39	10.89	10.87	21.48	27.06	11.97	33.23	14.65	18.83	289.13	215.95	88.66	83.03	1878.33	1966.85	1731.93	1818.3	312.93	338.5	63.8	75.49	9.31	1.99
53	0	55	26.29	0	1	0	1	98.74	154.53	66.23	10.36	0	2.57	0	1	0	0	1	0	56.71	57.15	86.13	70.48	10.76	12.09	33.55	29.39	11.96	9.01	13.64	19.82	14.64	36.13	16.9	16.61	307.32	214.39	85.29	88.82	1398.57	1563.44	1682.67	1714.11	411.02	334.68	66.5	64.2	9.77	5.65
54	0	53.75	30.66	0	0	1	0	83.75	134.29	94.42	5.64	1	4.99	1	1	0	0	1	0	55.79	73.12	71.17	68.94	12.27	7.41	37.16	33.69	11.25	8.95	20.88	14.98	11.05	26.4	15.19	23.12	281.47	274.64	82.22	85.33	1544.89	1492.3	1998.1	1928.13	293.67	396.98	78.68	90.09	7.44	10.7
55	1	59.89	22.44	1	0	1	1	74.01	155.87	74.57	7.24	1	2.24	0	0	0	0	1	1	48.69	72.37	74.11	60.13	11.42	12.27	33.67	29.75	9.14	8.35	16.92	16	14.73	17.94	17.95	18.54	221.66	191.94	73.49	90.63	1375.72	1455.84	1768.82	1763.55	284.62	399.76	89.18	88.91	9.98	2.17
56	1	51.41	22.59	1	0	0	1	88.67	149.12	68.74	6.37	0	3.37	0	0	0	0	1	1	51.49	51.29	69.08	47.31	16.66	9.47	34.24	24.79	11.39	11.37	19.99	27.47	18.94	31.14	10.3	21.05	319.95	192.99	78.01	92.1	1441.5	1422.6	2002.42	1833.4	239.51	260.04	66.6	98.26	4.22	1.49
57	0	56.16	15.81	0	0	1	0	65.02	138.8	107.26	5.48	1	5.11	1	0	0	1	1	1	52.34	83.62	67.86	59.17	14.57	9.27	36.72	34.83	11.74	10.62	18.38	26.94	6.01	39.35	14.29	15.3	311.02	261.14	79.94	85.41	1224.45	1261.72	1837.67	1953.69	291.07	314.65	72.28	80.18	5.87	5.91
58	0	65.92	11.11	0	1	1	1	89	152.67	66.68	11.31	0	4.52	1	1	0	0	1	0	34.06	52.25	59.04	65.23	15.51	12.93	36.88	34.3	10.35	9.03	15.39	31.99	17.09	27.27	17.73	19.37	253.52	243.98	87.56	85.37	2063.57	1668.9	1627.13	1830.72	409.18	342.99	57.84	75.52	10.9	10.05
59	1	56.77	29.82	0	0	1	0	91.28	129.33	73.78	8.11	1	3.49	0	1	1	0	1	0	49.96	63	71.1	49	12.84	14.15	37.45	29.23	8.58	8.97	19.63	21.73	10	33.77	15.32	14.97	314.15	216.04	92.07	85.74	1665.14	1481.28	1817.56	1666.85	281.81	300	65.53	69.54	9.15	6.67
60	0	53.51	19.72	0	1	0	1	71.44	136.91	84.64	10.3	0	1.29	1	1	0	1	0	1	42.14	48.52	66.17	62	14.66	10.31	34.35	38.29	9.13	11.43	21.33	32.15	17.98	30.18	18.38	16.9	269.98	201.92	86.82	92.26	1611.81	1598.06	1408.37	1713.44	297.86	314.19	56.51	78.3	6.18	4.45
61	1	63.05	23.79	0	1	0	1	76.66	139.44	85.99	9.08	1	3.26	0	0	0	1	0	1	71.99	44.03	58.4	67.76	19.49	10.18	25.3	30.44	9.62	10.2	18.64	20.12	17.63	29.6	17.61	18.74	320.66	237.81	88.3	82.29	1490.94	1737.22	1554.04	1593.55	240.9	312.38	50.35	77.17	9.39	6.6
62	1	58.5	24.81	0	0	1	1	74.09	130.7	82.16	5.64	0	2.3	0	0	0	0	0	1	41.34	41.43	67.31	57.12	15.25	9.45	30.34	33.61	9.64	11.87	14.52	26.04	10.76	24.86	18.55	14.01	371.28	235	103.67	86.11	1953.44	1712.9	1838.94	1826.84	295.9	269.16	77.23	85.32	10.67	9.85
63	1	50.08	24.55	0	0	1	1	71.9	124.55	87.9	8.5	0	1.58	0	1	1	1	1	1	60.03	48.79	74.97	48.62	14.51	6.75	31.58	28.81	9.89	11.64	18.97	18.72	15.19	31.68	17.8	17.22	257.69	207.33	85.13	85.88	1192.38	1833.17	1709.74	1772.07	341.97	324	62.65	66.45	8.14	6.6
64	1	57.8	38.48	0	0	1	0	99.32	127	77.14	9.47	1	3.16	0	0	0	0	1	1	32.94	53.01	91.36	55.26	10.93	10.21	23.47	31.01	11.58	11.39	22.47	35.36	9.53	27.51	14.71	13.13	259.92	208.06	76.29	88.05	1795.36	1928.17	1770.29	1695.88	323.81	376.28	69.94	69.74	7.66	6.19
65	1	52.37	16.25	0	1	1	1	81.77	135.54	51.48	9.71	0	4.2	0	1	0	0	1	1	43.77	54.91	68.48	57.06	11.32	10.74	31.64	25.09	10.48	10.41	17.95	21.25	11.93	30.99	10.34	18.07	299.12	233.26	82.4	89.66	1934.49	1709.45	1757.31	1792.57	246.32	282.2	61.27	61.21	3.91	9.85
66	1	60.8	23.51	0	1	1	1	83.73	137.88	82.76	11.07	0	3.96	1	0	0	1	1	0	52.18	68.72	84.63	73.49	12.91	7.58	29.63	34.29	12.87	8.42	16.27	28.4	18.48	39.05	17.55	15.69	290.48	264.63	104.83	91.82	1520.66	1661.28	1604.93	1908.32	310.92	245.02	45.35	82.16	6.12	4.5
67	0	53.88	11.39	1	1	1	1	76.37	137.27	90.78	5.21	1	1.35	0	1	1	0	1	0	48.18	71.93	66.22	56.35	12.83	10.99	31.17	20.56	7.86	10.45	19.44	25.8	15.93	39.02	16.63	16.3	328.88	176.01	82.83	82.92	1208.16	1389.56	1616.07	1696.36	363.03	328.57	76.6	87.53	9.13	7.44
68	0	61.85	18.11	0	1	1	1	83.97	139.62	87.73	0.62	1	5.15	1	1	1	1	0	1	64.26	61.09	66.63	67.03	17.3	14.5	30.07	23.74	9.75	9.47	20.57	35.59	6.25	31.18	17.74	15.15	253.31	263.27	88.77	85.89	1370.92	1669.26	1582.26	1873.34	250.19	317.23	47.69	80.92	8.49	5.13
69	0	58.47	21.83	1	0	1	1	93.3	134.18	80.49	1.68	0	3.19	0	0	0	1	0	1	31.06	66.35	88.44	57.66	16.25	11.01	39.74	30.26	9.58	8.28	17.05	21.32	14.99	26.9	16.09	15.54	189.09	225.77	83.31	86.93	1116.28	1648.08	1830.9	1781.64	253.86	337.69	60.11	78.54	7.13	6.68
70	1	59.92	21.92	1	1	1	0	78.75	152.25	93.51	11.22	1	2.1	0	0	0	0	0	1	35.94	79.26	59.73	51.76	11.01	9.57	35.3	32.23	14.11	11.55	18.91	23.42	12.25	37.52	14.48	17.74	222.01	198.6	85.61	86.49	1388.57	1690.06	1956.82	1684.36	335.13	387.3	82.07	96.95	7.97	8.68
71	1	54.87	39.7	1	1	0	0	104.62	161.94	83.57	11.86	1	1.98	1	1	1	0	1	1	50.27	57.28	58.84	58.35	12.66	9.62	35.94	22.73	11.38	11.28	17.46	24.94	16.11	25.34	18.92	15.29	224.23	197.3	89.36	84.63	1438.3	1294.6	1774.42	1719.64	377.03	332.58	60.28	85.94	8.34	1.78
72	0	66.92	25.99	0	0	0	1	72.62	117.87	83.78	10.45	0	2.56	0	0	0	1	0	1	43.07	57.31	51.91	51.61	15.47	9.45	29.22	30.23	10.26	11.77	21.25	27.11	17.35	45.12	20.19	18.17	447.07	234.65	84.55	85.85	1212.08	1586.42	1752.69	1793.94	315.74	289.93	50.99	82.51	8.48	11.67
73	1	60.17	26.77	0	0	0	1	68.54	133.65	95.3	4.43	0	4.43	1	0	0	0	1	1	53.36	73.55	62.17	68.97	12.43	9.42	31.55	31.91	10.98	9.01	19.09	23.23	11.63	24.77	17.15	16.15	274.2	289.88	98.91	87.49	1517.64	1303.78	1764.26	1692.33	273.89	355.46	66.64	83.37	9.1	1.88
74	0	59.86	27.87	1	0	1	1	88.63	143.63	83.54	11.66	1	4.24	0	0	0	0	0	1	21.19	44.67	74.1	69.33	16.33	7.68	32.89	27.3	9.38	11.15	20.18	28.05	15.43	28	13.18	18.75	340.09	254	84.94	88.23	1196.05	1757.73	1546.07	1902.54	232.63	333.73	51.86	91.44	7.3	4.16
75	1	60.63	23.66	0	0	1	1	59.61	162.82	94.57	7.84	0	1.13	0	1	0	0	1	1	43.88	48.97	77.41	62.32	20.29	12.45	38.78	38.26	12.11	10.57	20.9	25.23	15.42	28.71	24.24	20.48	194.31	202.17	86.55	89.04	1518.81	1377.51	2117.75	1892.84	363.03	236.45	64.24	95.46	7.5	6.01
76	1	57.22	29.44	0	1	0	1	70.98	153.26	86.1	6.85	1	3.55	0	0	1	0	0	1	40.15	58.67	54.76	61.98	19.49	10.68	33.75	26.25	9.81	11.19	20.48	14.52	7.43	35.89	17.24	16.52	251.52	200.28	84.24	86.22	1279.04	1818.52	1761.31	2018.52	336.23	358.87	68.38	78.93	4.11	7.45
77	0	60.07	10.25	0	1	1	0	70.41	137.47	79.2	6.61	0	2.54	1	0	0	0	0	0	44.68	44.82	69.07	54	19.44	11.38	32.83	27.73	8.73	11.28	17.36	17.15	11.28	24.27	15.75	16.75	350.47	258.81	90.11	83.85	1821.44	1301.28	1597.58	1819.7	337.64	266.88	67.77	67.36	8.65	11.88
78	0	54.51	13.11	1	0	1	1	79.7	133.34	82.38	5.94	1	3.19	0	0	0	0	0	1	61.65	59.98	47.68	62.82	12.43	13.62	29.96	35.5	10.28	13.37	16.61	31.39	4.78	20.21	21.05	15.05	292.29	253.7	69.92	86.35	1404.75	1707.52	1880.09	1820.35	311.05	279.17	52.82	82.49	8.04	11.96
79	1	61.29	18.6	1	0	1	0	91.35	168.17	105.21	9.72	0	2.73	1	1	1	0	0	1	68.34	67.34	68.36	52.24	16	10.38	26.83	22.43	9.79	12.86	16.85	20.71	13.55	34.97	12.98	17.38	272.03	206.49	76.08	86.49	1485.39	1599.7	1950.51	1719.36	326.98	378.36	70.44	78.19	0.65	3.97
80	0	56.92	25.95	1	0	1	1	78.9	165.91	84.55	3.72	0	1.57	1	0	0	1	1	1	54.19	51.11	63.58	51.47	16.55	7.26	39.83	28.53	9.09	9.23	17.37	15.3	17.01	35.82	12.6	19.34	238.74	202.6	79	85.94	1479.17	1701.87	1946.3	1971.53	429.72	312.05	46.09	67.91	7.24	2.71
81	0	58.7	17.3	0	0	1	1	95.44	120.69	71.65	7.26	0	3.31	0	0	1	1	0	1	52.94	72.89	61.61	63.34	16.84	8.03	33.92	31.24	10.87	10.99	14.52	26.96	14.88	33.27	18.77	15.81	240.32	255.07	96.32	89.96	1410.82	1643.21	2037.05	1836.61	316.73	314.49	71.78	97.42	5.49	2.92
82	0	60.76	20.79	0	0	1	1	80.54	126.55	89.4	9.05	0	2.96	0	1	1	1	1	1	35.5	53.9	81.47	66.55	16.92	9.99	39.78	31.2	10.29	11.1	21.15	27.82	15.97	19.61	19.95	16.38	317.48	265.1	81.08	83	1606.32	1630.92	1620.48	1795.16	304.5	315.4	76.2	78.22	9.88	2.65
83	0	63.72	30.54	1	0	1	1	65.98	140.88	89.94	5.39	0	3.53	0	0	0	0	1	1	33.84	53.69	64.25	68.79	17.65	7.33	31.09	34.19	10.27	10.4	18.86	24.22	10.25	22.17	21.24	15.69	228.79	241.38	78.2	84.99	1575.09	1568.85	1897.79	1830.6	359.32	315.47	62.57	87.96	7.47	3.57
84	1	50.91	26	1	0	1	0	79.07	147.44	87.17	8.89	0	4.81	1	1	0	1	0	1	38.32	36.17	70.16	64.77	13.68	10.24	35.58	29.62	11.63	9.54	21.23	19.03	7.54	37.09	15.13	18.55	335.22	232.91	86.99	82.76	1361.83	1497.43	1730.96	1818.3	288.2	342.25	60.02	69.12	8.74	6.11
85	0	63.08	30.44	0	1	1	0	85.35	135.33	52.81	5.72	0	3.84	1	0	0	0	1	1	54.79	56.87	83.81	65.53	15.07	4.67	40.79	30.04	7.83	9	20.57	17.61	18.52	31.59	14.43	22.24	270.73	235.15	90.41	87.97	1581.18	1413.81	1759.6	1749.29	323.97	337.13	70.75	62.62	10.46	4.18
86	1	59.19	36.42	0	0	1	1	64.61	142.05	101.3	10.71	0	3.28	1	1	1	0	0	1	32.83	52.44	45.86	64.79	7.38	7.84	33.32	30.32	11.05	9.14	15.46	31.02	14.82	23.06	15.15	20.41	308.63	219.93	77.13	90.04	1747.76	1392.87	2048.37	1841.48	249.23	306.51	64.83	63.69	8.77	4.14
87	1	63.17	23.39	0	0	1	1	69.86	157.59	52.38	10.86	0	3.94	1	1	0	0	1	1	48.62	55.94	58.04	76.35	17.69	9.94	30.82	27.43	7.75	7.77	16.86	22.95	11.38	31.83	13.2	14.3	295.37	209.62	97.51	92.16	1549.63	1829.57	1852.8	1748.41	354.34	384.86	63.92	96.73	6.02	1.48
88	1	57.71	23.99	0	1	1	1	97.93	157	69.76	9.65	1	2.78	0	1	0	0	1	0	61.52	57.06	88.89	57.82	20.08	10.07	29.29	35.41	11.52	9.28	21.03	28.87	15.63	29.3	15.63	16.77	279	232.32	94.1	88.79	1771.22	1668.96	2009.19	1672.33	261.7	320.61	72.48	58.59	0.65	6.42
89	1	61.73	26.77	0	0	0	1	77.13	131.58	66.8	4.55	1	2.88	0	1	0	0	1	1	45.3	61.55	85.34	87.52	18.04	11.28	28.44	22.57	11.56	8.35	17.1	29.84	9.24	38.5	21.75	22.82	310.79	227	89.69	84.96	1158.08	1663.81	1684.31	1791.94	270.69	342.2	66.5	68.61	12.47	8.18
90	0	55.65	16.8	0	0	1	1	76.45	138.65	90.83	7.67	0	2.12	0	0	0	1	0	0	42.51	48.51	61.27	64.44	11.42	12.11	28.89	33.79	9.95	10.68	17.37	30.06	11.36	25.41	16.98	15.11	304.06	248.04	108.02	86.11	1291.85	1714.67	1807.08	1834.51	229.09	282.25	57.53	60.78	8.09	4.7
91	0	59.76	39.86	0	0	1	1	75.64	135.33	62.6	6.48	0	2.29	0	0	0	1	0	1	42.48	69.99	60.69	65.05	13.22	8.06	33.98	24.3	12.47	9.41	17.9	27.26	16.53	41.65	14.84	14.98	269.52	240.4	71.18	89.47	1320.52	1437.76	1660.53	1998.82	303.77	388.32	79.76	87.49	8.57	4.9
92	0	53.59	19.73	1	1	1	0	75.17	131.35	80.06	11.93	0	2.56	0	0	0	1	0	1	44.43	39.97	78.55	76.27	17.91	12.29	35.59	29.4	11.95	10.87	16.7	28.44	13.8	22.48	14.52	15.63	196.74	237.65	75.1	86.7	1764.41	1713.07	1988.75	1797.07	316.09	357.88	67.64	90.9	8.34	12.76
93	0	60.07	14.47	0	1	1	1	64.92	147.83	101.53	5.9	0	5.2	0	0	0	0	0	1	56.1	54.16	60.99	73.84	20.48	7.77	40.45	28.61	8.77	8.27	20.98	18.85	15.15	32.88	17.26	17.89	243.87	214.76	71.45	84.43	1385.27	1942.12	1616.94	1807.98	316.25	352.8	61.59	76.18	11.85	4.39
94	1	56.31	11.63	1	1	1	1	41.85	130.98	81.5	10.95	0	4.26	0	1	1	1	0	1	54.92	48.32	62.12	69.3	16.52	10.44	34.69	23.8	9.46	11.38	18.77	21.96	16.97	16.17	17.36	15.75	353.64	307.95	80.27	87.15	1648.29	1779.02	1907.87	1768.97	177.13	363.22	55.96	75.49	7.05	7.85
95	1	58.07	6.17	1	0	1	1	80.47	125.07	78.46	4.5	0	2.76	0	0	0	1	0	1	65.18	51.95	79.87	50.55	13.45	9.86	34.03	27.6	8.43	9.04	13.02	22.76	9.27	26.33	14.46	18.67	209.97	249.75	80.07	90.39	1469.08	1874.9	1600.19	1852.4	284.1	360.14	55.55	74.55	4.62	8.83
96	1	61.39	23.44	0	1	0	1	77	125.32	84.13	12.79	1	4.44	0	0	0	0	0	1	31.75	64.64	91.79	51.42	15.17	11.26	41.74	31.65	12.27	10.69	16.78	21.71	9.16	32.5	19.47	19.14	312.25	267.09	77.49	86.08	1539.86	1615.18	1909.27	1708.91	348.77	379.3	94.48	61.64	6.62	3.17
97	1	64.55	36.33	1	0	1	1	60.26	139.59	88.25	12.76	0	4.46	1	1	0	1	0	1	30.61	71.25	70.88	69.89	22.32	10.07	28.83	28.09	9.59	9.52	16.19	12.24	11.68	32.07	17.11	17.89	297.68	281.03	86.56	88.84	1424.87	1329.21	1848.96	1961.41	232.09	281.04	58.55	81.69	11.32	3.86
98	0	56.16	12.83	1	0	0	1	78.72	143.76	76.29	3.93	0	2.99	1	1	0	1	1	1	39.32	72.16	77.12	57.64	15.14	12.73	33.42	32.39	10.26	11.87	16.61	23.47	12.94	25.45	17.42	17.16	268.47	237.29	81.78	86.11	1675.63	2177.06	1666.74	1775.28	263.85	363.38	57.31	92.11	7.47	7.85
99	0	51.81	29.67	1	1	1	1	71.77	138.53	72.36	3.74	1	2.93	0	1	0	1	0	1	51.41	76.19	56.32	59.72	18.75	12.28	33.46	30.12	10.5	8.74	20.56	19.18	16.27	34.08	14.06	16.85	296.03	245.98	90.44	85.54	1385.71	1630.19	1831.38	1908	437.21	312.67	65.27	87.14	7.5	9.66
100	1	60.3	23.86	1	0	1	1	90.74	141.45	75.7	6.12	0	3.45	1	1	1	0	0	1	39.01	52.56	65.6	37.51	20.56	7.74	33.33	32.76	11.56	10.1	21.66	37.07	12.67	23.38	14.05	17.01	251.88	247.16	78.34	87.93	1378.01	1702.68	1678.08	1730.3	318.82	299.78	76.27	73.68	11.16	5.89
101	1	57.98	17.47	1	1	1	1	79.78	121.5	78.88	7.93	0	3.51	1	1	0	0	0	1	46.85	77.75	74.56	40.95	15.75	7.98	25.87	34.56	9.9	9.62	16.11	30.26	11.01	36.44	15.41	17.05	189.78	275.64	72.34	87.73	1645.63	1693.49	1793.49	1824.5	316.76	231.55	72.34	85.09	4.23	4.76
102	1	56.06	22.19	0	1	1	1	69.8	120.37	69.75	12.78	1	2.22	0	1	0	1	0	1	46.65	81.68	78.25	55.94	16.87	15.79	33.92	29.57	9.82	8.83	16.55	24.95	11.19	28.8	13.85	16.79	256.11	236.75	78.33	85.94	1822.53	1521.73	1808.68	1908.8	301.19	283.95	74.02	70.31	9.44	12.35
103	0	48.22	48	0	0	1	1	96.31	131.44	59.5	9.73	0	2.38	0	0	0	0	0	0	57.36	60.75	52.13	42.45	12.95	10.18	30.34	37.01	8.98	9.9	21.2	34.1	14.38	36.78	11.82	17.3	318.95	298.09	82.08	83.85	1208.54	1622.85	1919.78	1674.98	244.72	358.13	80.5	94.05	1.9	5.68
104	1	60.13	26.74	1	1	1	1	97.12	163.73	80.4	6.94	0	2.96	1	0	0	1	0	0	54.64	41.48	67.56	60.7	13.69	12.49	30.15	26.19	13.05	10.76	13.98	27.7	12.35	23.13	18.46	11.42	253.63	246.61	92.2	88.46	1722.33	1473.23	1600.04	1744.45	318.07	314.67	69.57	87.72	0.47	11.38
105	1	59.88	20.9	0	0	1	1	74.3	132.72	71.81	7.1	1	3.55	0	1	0	0	0	1	65.19	41.74	80.44	46.1	14.79	10.24	30.66	33.01	11.04	10.89	19.08	17.92	17.23	38.04	19.33	18.75	370.04	238.72	84.93	88.21	1387.84	1756.11	1902.26	1815.87	259.09	310.86	51.05	67.88	7.79	7.88
106	1	62.82	21.09	0	0	1	1	59.79	163.39	94.39	9.59	1	3.88	1	1	1	1	0	1	32.25	63.31	62.55	49.25	19.19	9.63	31.26	29.21	10.87	8.5	19.54	30.15	11.08	32.2	17.18	19.32	393.28	218.6	72.41	88.13	1634.02	1351.94	1846.43	1917.07	381.25	263.28	60.79	68.68	8.34	6.35
107	1	50.12	20.65	0	0	1	0	82.47	113.05	73.89	6.32	0	0.36	0	0	0	0	0	1	47.77	66.45	72.64	63.5	17.49	12.38	35.97	31.59	9.29	7.85	18.11	25.76	10.95	21.27	17.22	14.71	229.75	282.51	89.92	91.98	1435.35	1597.22	1651.44	1906.91	348.67	299.77	64.38	67.24	6.16	7.55
108	0	60.97	12.09	1	1	1	1	60.85	136.01	76.66	1.31	1	3.4	0	1	0	0	0	1	45.57	65.94	73.11	43.97	16.19	10.03	29.65	34.57	11.42	9.43	24.27	32.74	10.9	33.16	11.43	18.75	219.47	253.85	103.96	88.89	1617.96	1776.17	1768.59	1920.09	331.56	393.95	66.51	88.95	9.38	4.54
109	1	60.25	21.89	1	0	1	0	78.99	140.62	107.46	9.1	0	2.72	0	0	0	1	0	1	56.06	63.95	80.37	45.5	23.34	9.37	26.82	30.35	7.35	7.54	17.51	19.55	14.2	18.35	17.09	21.9	293.19	283.45	86.1	82.75	1436.21	1918	1753.11	1863.11	255.76	309.45	59.33	77.93	7.95	4.38
110	1	60.59	11.83	1	0	1	1	81.67	128.55	83.34	4.66	0	4.08	0	0	0	0	0	0	40.31	57.07	70.43	84.04	18.31	5.61	31.88	37.44	8.47	9.54	18.41	21.82	13.84	35.45	15.36	17.39	388.71	269.76	79.46	86.76	1866.23	1472.91	1674.92	1862.16	217.71	349.12	56.81	69.13	5.74	5.58
111	0	49.73	21.03	1	0	0	1	82.78	151.87	90.8	7.2	1	3.75	1	1	0	0	0	1	60.39	69.19	71.39	52.03	15.36	9.4	22.4	31.46	10.56	9.96	18.59	23.49	13.26	40.46	14.75	16.44	319.84	238.53	80.64	90.29	1538.61	1365.71	1668.59	1733.37	323.71	267.89	58.48	81.7	2.7	2.96
112	0	56.42	33.39	1	1	1	1	76.93	130.13	75.06	6	0	2.72	0	1	0	1	0	0	42.51	78.5	79.54	58.44	20.49	10	31.91	26.9	9.55	10.92	20.21	24.36	10.45	26.77	16.37	19.08	321.88	193.65	95.97	85.34	1428.87	1576.72	1630.92	1907.12	419.8	419.03	50.77	82.75	5.81	6.09
113	0	63.04	39.19	0	0	1	1	72.43	145.3	64.79	12.53	1	3.11	0	0	0	1	0	1	30.32	47.05	67.47	65.28	22.23	5.38	33.57	33.3	9.74	8.77	18.14	12.74	8.77	28.6	12.97	16.33	279.9	256.28	88.25	92.02	1258.77	1456.45	1558.68	1766.28	272.6	480.65	56.55	75.49	5.8	9.12
114	1	60.68	26.62	0	0	1	0	53.28	113.81	71.59	5.18	1	2.38	1	1	0	0	0	1	46.41	58.19	59.73	50.99	19.09	12.12	32.66	37.56	9.02	11.51	21.15	31.61	19.04	26.21	16.5	16.16	298.7	192.67	78.7	89.15	1434.02	1688.76	1447.01	1784.97	357.38	271.29	71.76	93.95	5.85	7.36
115	1	56.06	18.3	0	0	1	1	78.95	111.96	76.65	7.27	1	3.09	1	1	0	0	0	1	55.97	64.4	86.77	54.28	15.43	11.18	34.01	28.05	10.12	8.85	19.42	28.15	16.19	32.92	14.42	18.09	322.93	207.7	69.33	83.6	1659.82	1628.24	1703.2	1801.8	264.69	326.83	73.7	79.02	4.43	2.3
116	0	53.2	21.68	1	1	1	1	88.07	153.67	88.29	9.17	0	2.8	0	0	0	0	1	1	22.54	67.61	77.47	60.64	16.74	12.4	36.53	31.26	11.91	10.75	18.18	29.97	11.74	37.84	16.59	22.08	351.75	252.83	77.47	89.37	1241.06	1747.47	1818.25	1745.06	305.71	319.15	60.1	59.58	6.91	10.68
117	0	57.59	30.28	0	0	0	1	71.66	128.76	85.61	5.67	0	3.5	0	1	0	0	0	1	50.38	39.64	83.22	55.97	11.37	11.94	32.24	23.07	10.84	10.48	20.04	17.07	9.61	34.95	12.3	19.37	337.67	239.78	75.03	85.89	1137.12	1962.35	1656.84	1871.73	304.69	210.93	75.14	87.59	9.27	4.59
118	1	55.38	19.62	1	1	0	0	80.68	138.47	74.73	6.41	0	3.28	0	0	0	0	0	1	41.08	55.33	78.81	56.27	19.64	7.63	33.38	35.28	11.13	9.82	22.03	13.01	12.05	31.99	18.03	14.57	296.57	244.99	79.47	88.35	1839.39	1771.01	1795.04	1862.77	318.71	302.46	82.12	83.82	13.36	5.65
119	0	58.91	31.61	0	0	1	1	75.87	150.2	89.27	7.52	0	4.71	0	0	0	0	1	1	51.2	55.39	58.54	53.35	16.69	10.26	31.03	33.27	12.26	10.29	14.45	18.77	13.5	17.28	18.64	18.32	312.12	210.25	83.72	88.64	1713.28	1651.78	1443.49	1761.46	289.72	364.95	66.39	74.73	7.4	5.38
120	1	57.14	18.63	0	1	1	1	74.67	153.33	58.82	7.47	1	3.58	0	0	0	1	0	1	47.95	66.95	84.1	58.2	13.28	11.26	32.87	26.03	11.54	10.12	18.59	23.17	10.8	17.04	18.36	16.05	335.43	244.88	92.18	87.14	1146.98	1355.51	1644.74	1944.41	304.76	417.97	64.67	91.69	5.32	9.85
121	0	52.09	24.56	0	1	1	1	74.22	139.77	77.84	7.34	1	2.04	1	1	0	0	0	1	31.08	55.65	53.17	72.94	9.5	4.67	30.96	29.2	7.73	10.37	16.92	30.31	13.16	26.68	15.49	18.59	362.93	256.23	89.26	92.36	1762.66	1591.63	1995.5	1806.63	260.4	379.16	63.38	86.33	3.18	4.99
122	1	53.85	11.97	0	0	1	0	87.09	127.05	84.42	10.3	0	2.38	1	0	0	1	1	0	24.57	69.22	80.11	61.18	14.37	14.54	28.74	27.67	11.06	9.5	21.02	21.11	5.3	35.09	9.63	17.89	283.67	218.7	75.23	84.76	1518.94	1426.79	1589.24	1794.54	328.25	312.89	59.05	70.22	11.84	5.32
123	1	62.04	3.32	0	1	0	1	77.02	134.42	82.34	7.21	0	2.3	0	0	0	0	0	1	68.53	46.43	61.88	32.23	17.26	8.45	37.11	31.93	10.68	9.23	18.4	25.22	11.2	30.31	16.42	14.82	266.87	262.34	82.5	89.17	1771.52	1287.19	1479.29	1684.86	268.09	266.41	66.89	83.89	4.63	10.3
124	1	68.43	8.08	1	0	1	1	60.5	131.85	75.05	3.59	1	3.76	1	1	1	0	0	0	34.26	66.71	80.16	53.45	18.12	13.92	19.41	30.68	9.19	9.42	17.84	16.66	14.92	37.04	16.7	19.07	302.44	208.9	93.37	90.09	1272.23	1758.76	1712.65	1854.17	286.91	246.21	77.87	72.36	12.12	5.71
125	1	53.15	15.83	0	1	1	0	75.69	142.43	81.64	1.32	1	3.99	1	0	1	1	0	0	63.21	63.64	60.97	63.94	13.63	9.08	29.87	28.05	10.9	11.02	18.52	27.72	14.43	24.88	17.85	15.98	312.56	219.67	85.94	83.52	1724.39	1865.98	1890.32	1660.17	320.45	264.8	68.32	102.65	9.04	10.94
126	0	56.57	16.51	0	0	1	0	63.43	134.15	81.33	2.43	0	3.47	0	0	0	1	0	1	45.27	68.78	68.56	53.68	16.42	10.39	35.07	30.22	10.41	7.14	18.14	25.88	8.32	18.44	18.44	15.74	215.1	209.01	70.81	88.33	1596.76	1437.11	1927.43	1830.42	310.49	287.52	58.37	74.01	5.46	6.27
127	1	55.49	29.99	0	1	1	1	78.11	136.68	77.9	3.97	0	3.72	1	1	0	0	1	1	27.73	36.15	63.59	57.45	19.74	12.83	35.75	30.8	9.22	11.28	22.12	22.15	12.68	34.41	14.39	16.5	330.27	218.15	81.68	89.97	1618.25	1591.85	2199.36	1877.21	346.75	332.22	78.84	79.91	4.05	8.43
128	1	57.4	21.26	1	0	1	0	99.08	135.62	91.77	7.21	0	2.73	0	1	0	1	1	1	57.6	55.38	79.06	58.64	19.15	11.06	36.05	33.05	8.77	11.54	21.46	16.06	13.05	24.36	14.47	18.47	262.93	242.65	91.49	93.04	1684.66	1727.91	1892.43	1890.73	351.39	297.81	76.14	91.34	8.47	7.93
129	1	58.74	20.1	0	1	0	1	65.05	139.85	65.87	7.38	0	4.85	0	1	1	0	0	1	27.1	64	64.47	77.83	14.96	8.5	32.41	35.9	9.25	9.75	14.96	20.16	9.45	40.24	18.94	12.84	310.3	283.39	94.3	85.46	1547.93	1760.31	1466.56	1841.52	240.81	395.05	61.11	71.48	4.39	7.48
130	0	61.21	21.2	1	0	1	1	66.35	139.34	72.89	7.7	1	5.41	1	0	1	1	0	1	45.19	60.74	77.78	57.37	13.57	6.51	29.09	32.96	12.08	11.7	18.78	23.24	16.51	31.26	16.62	16.94	314.39	250.45	91.76	89.18	1631.7	1613.5	1799.53	1735.49	313.24	348.3	68.58	87.13	10.02	6.59
131	1	56.11	15.45	0	0	1	1	86.92	149.74	81.14	4.29	0	3.27	0	1	0	1	0	1	42.52	64.73	55.76	69.76	23.73	9.52	39.99	26.43	9.87	10.94	19.95	24.04	13.21	22.58	17.08	14.95	288.88	229.46	87.69	87.65	1689.52	1740.58	1926.73	1784.78	277.63	359.42	58.42	78.5	5.79	2.63
132	0	53.85	7.88	0	0	0	1	87.91	121.16	79.75	3.59	0	4.07	1	0	0	0	0	1	38.79	65.14	66	53.75	13.91	10.15	33.74	29.33	9.72	10.93	21.39	27.68	15.55	37.78	16.49	19.21	287.45	228.26	93.79	85.35	1464.85	1444.33	1971.74	1866.31	389.07	407.47	64.29	73.14	6.86	5.69
133	1	61.59	30.22	0	0	1	1	67.22	124.76	87.06	8.75	0	4.45	1	0	0	1	0	1	49.86	69.51	80.23	73.51	10.35	12.03	29.12	35.04	10.84	9.77	16.94	17.63	17.72	21.86	12.37	16.06	232.98	264.92	81	87.68	1635.3	1677.41	1536.62	1753.61	313.06	324	53.14	89.47	8.83	8.71
134	0	55.53	15.4	0	1	1	0	95.92	162.95	72.01	10.95	1	1.39	1	1	1	0	0	0	35.85	68.46	76.63	73.22	10.91	13.61	34.04	32.48	9.51	8.28	17.03	16.1	4.62	28.94	16.52	16.27	306.07	253.19	98.05	84.09	1167.99	2075.65	1496.41	1894.55	356.01	308.55	48.8	79.35	3.74	1.79
135	1	57.83	24.03	0	1	1	0	58.97	153.14	76.23	7.92	0	4.8	0	0	0	1	0	1	38.33	57.45	54.05	78.84	13.86	9.73	24.43	30.69	10.93	8.27	16.01	17.02	7.29	20.59	12.68	17.59	325.05	274.11	98.47	87.85	1203.96	1794.24	1392.09	1864.07	262.68	403.53	66.06	82.12	3.61	4.33
136	1	58.31	33.99	1	1	0	1	103.19	151.63	82.56	5.91	1	4.12	1	0	0	1	0	1	49.85	50.05	62.58	62.84	10.79	8.02	30.41	32.21	8.54	11.32	19.95	30.62	7.71	33.79	17.26	18.98	378.89	217.45	92.99	92.94	1402.54	1792.24	1741	1746.45	349.65	406.22	60.53	87.25	10.45	5.49
137	0	57.28	13.9	1	0	1	0	87.54	133	68.72	2.82	1	3.45	0	1	0	0	0	1	37.26	64.34	77.87	56.45	13.63	7.81	25.69	25.55	9.64	10.04	18.44	28.78	8.88	36.79	15.35	16.8	239.46	215.96	76.54	88.04	1688.2	1890	1657.38	1857.36	344.4	387.87	77.29	66.01	5.55	5.2
[truncated: 10 more columns]

## Sheet: Dapagliflozin group
No	Gender (1:Male/0:Female)	Age(years)	BMI	History of smoking	History of alcohol consumption	Hypertension	High blood lipids	Heart rate (bpm)	SBP (mmHg)	DBP (mmHg)	Duration of T2DM (years)	Family history of T2DM	CHD Duration (years)	Family history of CHD	NYHA Classification (1:Grade II/0:Grade III)	Void of effect	Get better	Conspicuous effect	Total effective rate	LVEF (%) Before treatment	LVEF (%) After treatment	LVEDD (mm) Before treatment	LVEDD (mm) After treatment	LVESD (mm) Before treatment	LVESD (mm) After treatment	LAD (mm) Before treatment	LAD (mm) After treatment	IVSd (mm) Before treatment	IVSd (mm) After treatment	LPSS (%) Before treatment	LPSS (%) After treatment	CPSS (%) Before treatment	CPSS (%) After treatment	GLS (%) Before treatment	GLS (%) After treatment	GWW (mmHg%) Before treatment	GWW (mmHg%) After treatment	GWE (%) Before treatment	GWE (%) After treatment	GWI (mmHg%) Before treatment	GWI (mmHg%) After treatment	GCW (mmHg%) Before treatment	GCW (mmHg%) After treatment	QT interval (ms) Before treatment	QT interval (ms) After treatment	Tp-Te interval (ms) Before treatment	Tp-Te interval (ms) After treatment	ST segment depression (mm) Before treatment	ST segment depression (mm) After treatment
1	0	62.92	43.24	0	0	1	1	75.74	144.56	80.97	5.15	1	2.67	0	0	0	0	1	1	28.58	64.57	48.3	45.97	16.77	10.15	32.65	26.93	12.4	9.31	22.18	13.44	11.94	9.45	18.08	21.33	333.45	217.03	75.71	94.5	1674.51	1853.62	2187.25	1797.51	314.69	370.98	43.6	74.47	4.94	9.47
2	1	56.05	28.56	0	0	1	0	76.17	147.65	90.94	1.23	0	4.13	0	1	0	1	1	1	49.28	61.04	60.92	43.97	15.78	9.79	34.6	29.32	7.82	8.34	17.95	25.72	7.52	23.29	14.16	23.69	328.39	200.36	100.83	90	1420.6	1778.51	1832.78	1941.63	295.57	412.77	79.38	65.61	7.18	0.66
3	0	61.24	14.71	0	1	1	1	54.45	137.7	66.29	7.56	0	2.69	1	1	0	1	1	1	49.92	60.16	59.04	56.35	16.63	6.2	38.38	28.75	7.9	8.61	18.24	21.4	16.75	19.96	18.65	20.03	395.08	241	76.12	85.76	1280.26	1749.18	1887.92	2007.04	388.52	294.61	78.81	73.25	4.89	4.61
4	1	54.3	11.01	0	1	0	1	83.11	128.84	80.95	6.27	0	1.39	0	0	0	1	1	1	46.23	46.29	57.94	61.1	17.1	9.12	37.57	25.79	9.16	9.34	15.76	25.16	14.37	34	16.64	17.45	342.84	182.09	69.21	89.25	1340.1	1932.91	1615.7	2067.38	369.12	230.89	86.95	54.11	3.05	6.87
5	0	62.04	31.96	1	1	1	1	66.17	138.72	58.71	9	1	4.22	1	1	0	0	0	1	46.02	61.1	65.53	73.78	8.55	7.23	29.15	34.22	8.04	8.31	18.1	31.62	10.79	23.85	15.38	21.01	271.18	235.34	99.54	91.72	1535.84	2002.04	1745.93	1894.67	268.71	320.46	72.76	89.34	10.92	5.95
6	0	61.02	32.44	1	0	1	1	57.86	120.63	69.88	4.41	0	3.35	0	1	0	1	1	1	34.76	64.91	93.99	45.34	18.38	7.2	27.7	20.32	10.69	9.2	20.77	19.58	14.07	17.95	13.78	19.35	367.46	195.77	79.47	87.4	1597.96	1827.73	1733.16	1929.04	294.35	378.78	70.65	71.52	11.69	5.14
7	0	58.25	7.73	1	1	1	1	72.09	148.43	71.71	4.2	0	2.71	1	1	0	0	0	1	64.85	73.52	89.44	57.83	11.26	11.59	32.56	29.43	11.05	10.69	18.92	25.35	17.1	24.65	20.62	17.45	326.95	199.84	89.21	92.85	1535.49	1835.72	1736.82	1900.65	303.54	380.6	65.38	82.56	8.64	4.63
8	1	64.24	31.04	0	0	1	0	61.37	134.95	71.12	9.97	0	2.07	0	0	0	0	1	1	37.48	64.02	74.93	53.48	17.7	11.91	35.22	24.81	12	10.06	20.73	34.54	14.63	26.07	19.06	19.73	193.64	200.55	73.33	90.92	1587.73	2010.55	1559.39	1802.11	333.99	398.6	51.87	87.79	5.31	7.57
9	1	56.18	19.34	1	1	1	0	81.17	158.02	113.92	11.12	0	2.52	0	0	0	1	1	1	32.22	34.47	60.93	67.93	11.24	11.8	35.46	28.66	9.84	9.5	19.95	26.14	13.69	31.56	19.4	19.72	284.5	225.91	89.06	89	1525.09	1345.32	1707.42	1909.33	216.68	322.43	59.28	90.17	5.41	3.44
10	0	58.75	22.42	0	1	1	1	72.61	144.32	92.02	7.86	0	2.36	0	0	0	0	1	1	56.01	59.44	88.01	72.6	19.6	7.06	27.89	29.6	11.96	7.54	18.09	32.91	12.46	29	13.14	13.14	307.71	238.28	94.01	92.43	1594.7	1759.96	1734.49	1976.35	318.41	392.17	64.94	88.47	9.63	7.73
11	1	65.07	33.46	0	0	1	1	49.93	146.44	83.33	10.66	0	4.57	0	1	0	1	0	1	32.55	44.14	71.23	82.6	13.9	10.71	26.46	28.62	9.67	10.31	21.06	18.12	13.72	22.51	15.81	18.69	329.19	229.04	101.26	88.18	1150.15	1587.06	1815.18	1883.16	328.24	301.77	68.04	83.7	8.61	7.99
12	0	55.48	26.21	0	0	1	1	67.97	156.08	85.07	10.52	0	2.74	0	0	0	0	1	1	47.51	62.62	73.41	54.51	21.21	8.82	34.74	25.04	10.18	10.02	18.31	20.17	8.32	26.94	16.21	24.94	310.26	224.52	87.78	93.91	1033.39	1605.87	1669.07	1897.51	369.17	380.12	84.1	63.34	4.44	7.79
13	0	59.44	26	1	0	1	1	56.35	143.43	84.89	6.78	0	2.14	1	0	0	0	0	1	43.07	57.66	66.59	56.13	9.8	14.28	27.01	25.61	11.46	10.77	14.96	24.82	15.72	31.22	15.52	19.32	350.17	241.67	69.49	89.94	1491.67	1576.61	1859.02	1947.44	273.08	382.85	55.33	91.95	7.26	7.27
14	1	56.15	25.16	1	0	1	1	77.53	134.08	72.76	5.63	1	5.98	1	0	0	1	1	1	43.54	66.72	49.82	57.24	11.43	7.73	32.67	26.41	8.21	8.56	21.2	24.13	11.82	26.8	18.46	19.55	279.47	252.15	90.79	91.49	1657.44	2201.28	1979.98	1892.39	302.42	425.3	59.09	91.75	4.93	3.71
15	0	57.84	11.61	1	1	1	1	75.78	145.33	82.76	7.59	1	3.3	1	1	0	0	0	1	57.8	47.61	89.29	57.37	16.16	11.35	29.78	35	11.6	8.5	19.33	40.51	17.78	30.84	14.78	20.16	405.19	240.65	85.57	96.4	1351.02	1322.07	1636.71	1966.14	365.47	321.24	77.17	79.27	8.35	1.55
16	1	59.26	29.38	0	0	1	1	67.96	135.84	89.34	6.69	0	3.48	0	1	0	1	1	1	48.98	57.13	84.35	54.22	15.29	12.47	31.75	27.87	7.64	10.83	13.01	26.25	17.87	23.49	17.41	17.89	285.51	173.06	79.37	88.59	1161.34	1808	1871.37	1929.66	298.57	306.8	72.46	86.55	8.34	8.17
17	1	58.61	35.91	0	1	1	1	86.81	149.02	78.36	6.11	0	2.66	0	0	0	0	0	1	52.85	42.16	75.13	46.85	15.65	10.81	25.4	28.41	11.48	9.54	20.97	23.22	13.41	20.32	15.85	19.15	320.3	278.45	81.32	93.34	1510.83	2013.91	1802.44	1948	305.93	429.77	60.25	77.06	9.86	5.12
18	1	58.54	19.61	0	1	1	1	86.65	156.74	71.79	7.53	0	1.31	0	1	0	1	1	1	46.13	87.16	74.72	53.63	14.95	7.92	29.06	20.9	12.08	11.58	20.28	31	9.39	26.72	18.21	22.55	283.39	237.31	87.35	97.8	1115.11	1790.18	1897.96	1957.35	319.44	432.54	52.4	93.73	5.99	2.08
19	1	59.46	33.17	1	0	1	1	81.88	135.13	81.38	2.63	0	3.22	0	1	0	1	0	1	39.17	69.36	69.79	55.37	16.11	6.42	39.51	29.87	8.51	8.41	17.43	33.12	16.02	33.95	16.36	20.59	263.36	213.02	80.54	87.39	1725.7	1652.18	1623.32	1823.39	235.22	295.46	64.84	105.57	6.02	0.91
20	0	52.03	27.6	0	1	1	1	80.63	125.82	74.85	9.13	0	4.5	1	0	0	0	1	1	51.79	74.51	55.59	49.12	13.57	8.31	34.37	22.05	9.93	9.79	17.63	25.47	13.54	29.22	15.55	21.32	169.62	232.88	81.89	90.8	1288.27	1573.74	1638.38	2004.63	261.93	290.55	76.8	87.92	11.87	3.21
21	1	62.06	23.09	1	1	1	1	84.18	128.3	69.52	3.2	1	3.17	0	1	0	1	1	1	51.64	52.97	86.98	75.87	11.13	11.3	42.91	26.68	9.51	9.57	19.5	28.96	16.66	26.16	18.02	24.53	224.6	218.04	80.99	92.13	1387.73	1751.6	1763.38	2094.57	215.56	312.72	83.12	72.98	7.18	1.56
22	1	55.33	21.19	0	0	1	1	78.3	155.22	87.31	12.69	0	2.09	0	0	0	0	0	1	53.14	72.46	87.96	54.6	16.23	9.86	34.58	30.58	12.44	9.37	12.87	23.49	10.61	20.87	16.68	20.02	286.31	240.73	78.54	92.14	1882.95	1577.11	1707.4	1971.91	372	361.83	58.17	98.75	8.42	5.69
23	1	60.26	26.98	0	0	1	1	94.81	131.36	76.54	6.92	1	4.48	0	1	0	1	0	1	55.99	47.24	74.62	45.78	17.04	10.13	33.3	33.91	11.1	9.97	19.01	21.63	14.77	39.38	14.05	18.21	205	173.38	85.81	87.81	1659.3	1675.07	1915.21	1974.75	275.14	300.02	82.65	73.2	2.24	4.8
24	0	60.95	23.02	1	0	1	1	95.05	146.81	86.65	10.11	1	2.08	0	0	0	1	1	1	40.55	74.27	67.71	75.24	14.35	8.13	34.89	27.42	8.66	10.46	15.65	33.87	11.58	25.23	18.97	16.73	273.28	231.43	81.19	90.48	1599.32	1856	1881.99	1922.26	305.77	332.7	80.07	91.58	5.58	7.62
25	1	60.64	20.24	1	1	1	1	93.41	152.5	73.81	4.85	0	4.64	0	0	0	1	1	1	36.18	56.44	57.51	54.76	13.94	13.37	27.09	24.55	9.12	8.44	16.84	36.17	5.09	26.67	15.81	24.82	264.15	274.42	84.13	90.51	1527.27	1913.58	1561.95	1845.06	312.78	356.41	75.61	82.32	4.1	6.64
26	0	54.8	27.21	0	0	1	1	77.76	120	74.27	6.04	0	2.74	0	1	0	1	1	1	64.16	59.16	78	41.18	15.79	10.87	29.42	26.55	9.02	11.18	17.29	25.13	16.61	25.9	22.61	20.05	159.06	207.59	86.61	91.36	1166.21	1221.94	1941.1	1970.9	264.77	335.68	65.04	95.52	3.81	6.47
27	0	59.1	20.28	0	0	1	0	93.01	122.36	58.96	8.33	0	3.47	0	0	0	0	0	1	35.52	66.09	66.21	56.05	17.32	11.26	30.34	32.97	10.18	9.65	18.3	31.73	4.95	28.81	14.77	18.44	276.1	205.54	83.52	91.06	1667.19	1497.7	2098.62	1893.04	326.87	389.12	70.55	87.9	5.34	4.3
28	1	53.43	21.65	1	0	1	1	79.15	138.56	92.81	12.9	0	3.92	0	0	0	1	0	1	35.17	78.53	77.49	63.1	7.3	9.9	30.34	21	8.63	9.52	18.06	20.94	13.41	31.02	15.83	13.44	313.33	253.12	91.53	94.05	1235.71	1764.48	1783.69	1936.54	364.39	318.48	54.86	86.95	1.39	0.5
29	1	56.35	30.66	0	0	1	1	80.62	126.2	79.48	5.53	0	2.6	0	1	0	1	0	1	45.7	63.48	56.69	58.95	17.27	10.46	37.65	28.92	9.6	9.69	21.66	19.12	13.23	38.39	20.78	21.87	275.19	203.83	80.46	90.39	1583.51	1653.03	1797.46	1942.58	276.37	364.19	65.46	71.7	7.36	5.98
30	0	61.18	23.47	0	1	1	1	52.31	133.28	78.72	6.64	0	1.98	1	0	0	0	1	1	37.8	77.36	56.92	54.95	16.28	7.1	40.1	27.28	9.09	10.28	16.84	23.4	15.73	30.54	13.58	19.03	182.75	257.27	92.32	89.8	1690.38	1524.11	1908.24	1836.68	286.39	385.31	59.67	91.05	1.35	7.37
31	1	62.01	32.35	0	1	1	1	73.05	124	79.37	7.81	1	4.05	1	0	0	1	1	1	43.24	70.27	69.01	58.7	15.08	9.87	28.9	21.25	8.9	8.73	18.13	22.49	11.48	33.58	16.59	18.73	318.18	232.9	80.57	92.75	1498.84	1902.02	1648.43	1918.99	345.85	369.75	74.35	72.35	9.36	2.5
32	1	59.49	23.39	0	0	1	1	79.84	193.46	86.02	7.36	1	4.06	1	0	0	0	1	1	65.9	62.65	77.91	50.7	14.5	5.35	31.22	24.76	11.23	9.55	22.24	21.42	12.58	17.8	17.44	21.08	202.6	210.99	88.35	90.06	1693	1850.89	1606.94	2026.31	412.81	369.79	70.14	78.34	7.26	3.94
33	0	58.75	20.4	0	0	1	1	94.78	145.55	76.48	7.61	0	4.77	0	0	0	0	0	0	32.2	68.24	70.58	64.96	22.92	8.92	39.97	25.93	10.38	8.55	16.47	34.22	15.94	32.98	14.31	23.1	250.84	244.05	80.68	95.57	1945.26	1481.55	1887	1882.29	222.64	367.09	69.82	99.96	6	2.99
34	1	53.61	15.07	1	1	1	1	60.22	135.61	68.07	5.28	1	2.3	0	1	0	0	0	1	48.02	64.02	90.05	60.53	14	9.15	32.81	19.94	9.87	9.52	19.13	32.74	12.51	35.79	15.12	17.66	236.1	199.09	92.31	85.95	1222.32	1890.63	1860.35	1859.16	324.29	385.15	69.84	83.72	7	5.84
35	1	58.77	15.9	1	0	1	1	50.62	151.28	75.25	10.21	0	4.5	0	1	0	0	0	0	41.96	75.17	74.51	69.21	18.72	9.51	37.29	25.34	14.21	8.48	18.87	24.39	17.47	33.91	19.6	22.16	230.98	251.89	80.43	90.72	1587.69	1708.19	1506.78	1909.48	251.1	280.32	67.89	89.08	6.48	0.53
36	1	56.75	28.26	0	0	0	1	64.23	164.27	112.13	10.43	0	0.75	1	1	0	0	1	1	68.92	57.35	66.13	63.74	13.75	8.42	26.57	28.42	11.46	9.03	19.32	27.06	10.41	23	22.08	19.17	360.77	187.26	90.23	91.27	1580.81	1386.24	1610.98	1835.22	274.79	423.63	70.48	80.74	9.84	7.36
37	0	61.51	11.3	1	1	1	1	71.92	154.5	86.66	7.37	1	1.97	0	0	0	0	0	1	36.18	51.7	75.96	64.83	13.41	7.91	26.26	21.89	11.36	9.12	18.69	27.93	18.13	20.88	20.15	18.59	296.72	250.64	85.26	87.78	1514.23	1311.57	1662.19	1775.75	307.44	339.2	63.99	77.02	7.08	3.67
38	0	56.81	14.96	0	0	1	0	78.1	139.78	77.71	8.51	0	4.83	0	1	0	1	0	1	49.05	60.24	67.16	48.72	22.03	9.61	33.95	33.37	11.2	10.64	15.24	24.32	16.72	19.57	19.74	19.06	287.67	236.3	81.29	97.89	1533.86	1879.41	1713.47	1875.32	310.79	317.21	75.37	90.71	5.63	8.3
39	0	61.77	8.07	1	1	1	1	59.2	120.96	87.7	4.69	0	4.61	0	0	0	0	1	1	46.77	42.08	83.3	53.72	15.08	9.77	36.65	23.42	9.97	11.23	21.76	31.79	13.89	17.15	13.28	17.68	192.35	208.49	85.47	94.32	1396.76	1764.34	1709.63	1785.83	356.47	346.98	52.13	97.87	4.63	6.51
40	1	66.8	19.18	0	0	1	0	61.32	133.46	62.42	7.23	1	3.58	1	1	0	0	1	1	53.58	64.28	58.71	54.82	20.38	10.52	35.84	24.73	8.43	8.16	17.89	23.61	13.71	33.93	11.76	18.39	310.79	195.36	76.94	92.35	1355.54	1909.05	1657.26	1794.14	269.48	378.17	59.99	67.99	10.83	7.99
41	1	60.36	16.85	1	1	1	0	68.37	125.64	76.63	4.84	0	2.39	0	0	0	1	0	1	47.49	70.31	66.41	45.7	12.75	6.28	31.89	22.24	10.43	9.8	16.62	23.52	10.48	21.56	14.33	21.62	298.12	195.83	90.35	91.18	1441.58	1681.93	1864.9	1938.26	362.91	354.04	50.58	83.72	6.19	4.02
42	1	62.33	33.27	1	1	0	1	70.22	167.09	93.86	7.06	0	4.94	1	1	1	0	1	1	40.82	72.24	48.22	47.3	10.39	9.78	39.55	32.95	11.83	10.63	14.12	23.13	16.74	23.17	17.69	23.2	225.66	212.09	65.92	86.9	1393.06	1577.76	1849.41	1927.45	310.81	387.05	78.91	66.29	5.16	3.26
43	1	55.33	33.31	0	0	0	0	69.86	142.78	79.97	6.51	1	4.13	0	1	0	0	0	1	45.02	54.34	65.21	45.85	15.3	6.97	30.62	27.63	8.51	8.81	16.5	31.09	9.89	34.98	15.96	15.83	278.97	182.6	87.95	95.66	1390	1582.53	1856.22	1919.4	363.34	367.22	62.93	85.81	6.16	2.71
44	1	55.69	34.38	1	0	0	1	86.56	151.2	83.44	12.57	0	4.83	0	1	0	1	1	1	33.81	66.57	50.17	67.13	12.89	7.78	42.43	23.51	10.02	8.36	13.75	36.76	9.98	29.38	11.75	24.47	220.26	202.5	90.07	89.33	1591.77	1848.05	1727.91	1931.88	317.72	281.15	57.64	92.14	2.35	6.68
45	0	57.69	26.17	1	0	1	1	74.84	124.23	89.59	2.78	1	3.06	0	1	0	0	1	1	44.42	43.2	69.96	49.56	17.43	11.98	33.85	26.59	11.57	9.06	19.69	23.1	16.21	32.42	16.24	19.26	321.74	199.4	83.54	96.66	1163.48	1948.89	2041.23	2040.34	298.75	358.8	62.65	78.75	7.2	4.41
46	1	51.19	17.82	0	1	0	1	81.09	135.94	62.1	5.84	0	2.08	1	1	0	0	1	0	62.94	61.68	85.28	44.5	13.27	12.54	32.41	36.16	7.02	8.39	15.26	17.33	12.66	27.85	16.33	20.42	315.4	259.71	94.94	89.18	1838.61	1757.59	1707.37	2033.85	255.78	265.39	61.12	90.97	6.48	4.11
47	1	69.96	42.4	0	1	1	1	74.53	164.99	93.9	8.58	1	3.61	0	0	0	0	0	1	37.27	57.11	69.2	58.43	18.06	10.52	35.96	32.19	8.99	6.46	17.86	13.45	12.34	34.66	14.64	21.52	244.23	214.45	89.2	96.05	1533.04	1765.78	1761.35	1873.13	275.14	411.75	49.62	110.65	2.85	6.38
48	1	62.89	33.56	1	0	0	0	77.99	152.85	69.78	5.46	1	0.56	0	0	0	1	1	1	30.49	65.97	63.96	46.48	18.59	12.96	29.22	31.61	9.86	9.36	15.22	19.82	9.16	26.88	19.6	17.95	312.31	220.47	89.3	92.01	1449.47	1808.53	1447.96	1986.63	412.88	328.17	44.39	99.2	6.93	5.01
49	1	63.93	15.02	0	1	1	1	78.35	116.49	80.34	7.26	1	2.81	0	0	1	0	1	1	47.9	57.58	77.6	62.91	17.99	4.72	31.7	28.98	11.49	10.82	17.78	31.6	14.45	20.65	18.15	22.88	283.56	254.54	96.75	92.84	1103.84	1379.28	1688.4	1944.13	304.32	303.5	56.26	67.71	12.04	4.77
50	0	51.63	17.63	1	0	1	0	92.03	147.16	64.98	10.5	1	6.07	1	1	0	0	0	0	38.78	60.27	85.28	53.18	15.63	6.08	36.7	32.12	13.15	11.46	16.99	25.81	12.46	29.19	16	21.01	409.5	226.94	70.84	89.33	1332.08	1439.2	1632.18	1935.71	280.36	383.79	65.72	72.02	4.83	3.66
51	1	57.82	18.67	0	0	1	1	94.25	138.79	80.52	3.72	1	1.44	1	1	0	0	1	1	57.02	47.93	73.75	47.47	15.9	11.75	30.74	31.07	9.12	9.5	17.87	19.13	12.13	26.5	17.46	20.7	293.31	264.94	80.09	93.13	1327.04	1922.34	1667.92	1916.74	285.01	259.76	65.4	110.91	4.04	8.08
52	0	56.25	15.25	0	0	1	1	84.79	128.48	97.98	7.21	0	3.89	1	1	0	0	0	1	26.4	56.73	78.18	66.59	11.41	8.27	33.96	25.99	12.44	8.7	17.23	23.35	9.85	19.85	13.12	18.13	332.41	203.64	75.65	92.47	1528.08	1515.71	1936.75	1889.81	335.59	314.75	63.45	76.62	5.95	2.04
53	0	51.76	20.71	0	1	0	1	72.35	139.1	75.07	5.68	1	3.61	0	1	0	0	1	1	42.7	72.73	67.52	51.68	14.29	8.94	27.49	29.25	9.62	9.14	17.65	28.82	14.04	27.56	19.22	19.84	216.57	259.43	94.65	89.7	1435.73	1639.55	1758.76	1937.56	233.65	322.52	72.15	87.6	9.67	5.57
54	0	56.18	22.24	0	1	1	1	96.55	137.2	58.77	1.97	0	4.03	0	0	0	0	1	1	47.89	46.39	64.43	48.53	13.98	9.42	37.64	34.61	7.13	9.57	22.17	25.4	6.09	25.48	13.91	21.99	245.96	214.1	84.76	87.66	1829.44	1371.27	1797.37	1957.69	276.16	293.74	54.88	58.79	10.15	5.27
55	1	57.06	18.98	1	0	1	1	72.5	144.78	61.65	8.05	0	1.96	0	1	0	1	0	1	52.08	67.06	70.7	59.82	12.59	6.43	32.05	28.61	7.63	11.64	16.68	29.66	16.52	21.63	16.73	20	207.63	214.52	61.81	89.97	1754.66	1770.84	1606.9	1932.22	284.55	281.51	80.41	105.28	13.65	4.82
56	0	59.19	20.4	0	1	0	1	73.53	124.39	74.78	8.46	0	1.74	1	1	0	1	0	1	43.32	58.02	70.94	59.47	15.46	9.85	28.5	30.67	13.18	9.34	17.55	29.16	12.48	29.5	17.69	25.22	297.59	231.13	79.81	94.35	1415.57	1508.6	1703.8	1914.88	279.13	291.5	57.73	69.68	6.67	6.6
57	0	58.44	19.58	0	1	1	1	77.92	146.57	63.24	13.49	0	3.56	1	1	0	0	1	1	46.84	75.11	64.82	69.28	14.54	9.05	29.26	27.86	8.81	9.37	20.71	31.95	10.9	35.06	14.72	22.43	255.22	173.76	80.08	90.08	1415.7	1682.91	1755.53	1878.12	279.63	418.59	64.97	76.19	6.63	5.38
58	0	59.04	18.56	1	0	1	0	71.87	139.23	83.65	1.05	0	2.47	1	1	0	0	0	1	40.03	60.45	81.64	65.52	14.28	11.25	40.61	26.32	8.1	10.59	15.66	22.82	10.27	21.02	22.61	23.31	380.87	193.39	74.96	91.25	1150.68	1909.08	1759	1963.21	354.27	277.23	50.96	90.5	5.24	3.08
59	0	64.15	22.08	0	1	1	1	99.18	149.09	91.7	5.06	0	2.24	0	0	0	0	1	1	49.52	64.63	70.77	60.34	23.81	11.25	32.05	29.99	10.32	7.33	16.21	29.28	8.28	19.24	17.28	15.74	310.99	259.2	83.75	93.84	1693.43	2031.43	1922.66	1806.7	366.07	339.78	76.82	92.25	7.74	2.57
60	1	59.09	32.45	1	0	1	1	85.08	115.45	75.6	6.3	0	1.98	0	1	0	1	1	1	37.34	54.98	72.63	46.94	16.7	9.7	35.89	28.59	9.97	8.73	19.82	31.13	15.59	25.28	18.36	15.31	204.97	262.51	96.88	92.57	1502.64	1638.58	1884.39	1936.31	291.85	430.95	74.35	82.92	8.33	5.13
61	0	62.79	33.99	0	1	1	0	71.29	144.39	64.21	4.78	1	2.49	1	0	0	0	0	1	48.19	76.66	65.03	39.48	16.51	10.4	31.66	34.43	11.22	8.39	17.96	27.21	16.71	36.81	19.42	16.91	305.39	267.12	87.23	88.04	1714.37	1802	1744.22	1806.76	191.26	311.33	55.87	78.31	7.19	6.17
62	0	57.53	18.49	0	0	1	1	64.11	148.87	90.1	8.4	1	6.25	0	1	0	0	0	1	52.42	46.09	80.06	36.54	14.76	6.32	27.44	30.77	11.53	8.14	19.32	21.9	8.16	22.95	16.69	18.84	298.91	213.9	74.18	92.08	1575.63	1837.86	1901.38	1960	270.82	438.19	76.14	87.89	5.78	3.31
63	1	56.21	15.77	0	1	1	1	73.15	137.15	61.49	7.14	0	5.43	1	0	0	1	0	1	39.81	67.85	86.62	45.99	14.35	11.46	29.63	28.96	11.06	8.62	14.99	33.56	14.25	26.73	17.58	22.81	322.67	184.09	90.6	93.33	1909.75	1857.37	1591.61	1813.83	373.43	350.86	64.87	74.36	8.7	5.23
64	1	51.91	18.92	0	1	1	1	85.89	141.1	87.89	10.44	1	1.71	0	0	0	0	1	1	56.2	65.65	86.14	52.56	20.09	4.29	33.03	31.41	11.97	8.75	16.57	30.51	15.94	26.67	12.72	22.57	273.72	290.85	75.16	89.45	1746.09	1798.13	1885.89	1829.58	386.62	323.79	71.97	79.64	4.74	3.74
65	1	58.66	30.54	0	1	1	1	71.42	147.28	77.36	7.87	1	4.16	1	0	0	0	1	1	42.92	50.87	51.12	41.98	11.97	9.1	19.72	30.09	9.79	10.31	19.63	30.14	8.78	26.6	19.02	19.77	307.2	245.61	80.41	90.87	1496.45	1729.4	1540.37	1994.87	301.96	382.51	52.63	91.1	7.68	4.49
66	1	60.25	29.88	0	0	1	1	79.51	145.17	72.97	6.46	1	3.08	1	1	0	0	1	1	39.43	76.08	54.25	57.48	18.37	9.1	33.39	31.07	11.83	8.1	17.64	23.58	13.36	30.07	14.89	15.24	296.63	242.09	80.85	93.04	1541.83	1892.62	1636.79	2044.43	316.33	359.07	66.46	82.28	12.99	5.57
67	1	62.74	16.3	0	0	1	1	80.23	157.2	87.65	7.4	0	4.48	1	1	0	0	1	1	37.88	85.26	68.28	62.4	17.49	11.48	35.28	25.61	12.19	8.02	18.03	26.43	10.87	34.06	15.26	20.53	266.43	202.91	85.3	90.81	1641.52	1279.53	1892.22	1945.48	279.31	263.47	49.96	102.26	6.89	6.04
68	1	60.49	18.3	1	1	1	1	74.76	141.03	69.13	5.91	0	3.57	1	0	0	0	1	1	39.88	68.4	59.56	51.52	16.72	9.85	32.24	27.43	11.37	8.94	13.78	33.58	14.26	23.29	13.54	15.87	194.84	211.29	90.39	95.82	1858.79	1548.59	1723.48	2012.35	226.41	339.23	67.1	86.43	8.33	4.09
69	1	67.98	17.28	0	1	0	1	61.62	140.27	63.88	9.66	1	3.66	0	0	0	0	0	1	56.34	48.47	50.74	50.55	16.82	4.45	36.73	28.68	9.11	8.49	16.77	26.28	14.71	17.77	17.4	26.28	301.27	206.37	89.3	86.47	1377.89	1903.56	1649.4	1948.82	234.29	320.42	50.67	80.78	5.54	5.23
70	1	52.06	13.85	0	1	0	0	73.24	135.28	65.03	9.44	0	2.42	1	0	1	0	0	1	38.35	60.03	65.52	44	17.93	8.33	33.55	36.35	9.97	10.08	18.56	24.7	16.57	37.44	17.66	21.02	257.17	222.92	82.11	94.91	1709.7	1766.14	1934.83	1970.06	288.69	324.16	55.39	88.92	10.99	8.62
71	1	60.86	31.08	0	0	1	1	70.62	145.68	77.07	9.02	0	2.99	1	0	0	0	1	1	39.62	68.32	55.59	56.35	14.92	7.29	30.71	32.35	9.42	9.79	18.12	28.38	12.36	19.72	20.18	16.46	328.17	207.22	79.48	91.54	1085.96	1707.05	1814.25	1964.19	273.76	332.98	72.94	94.21	5	6.62
72	1	52.93	1.28	1	0	1	1	43.12	147.01	77.79	3.07	1	3.26	0	0	0	0	1	1	54.36	53.58	84.5	44.85	12.83	6.53	33.39	30.71	11.45	10.88	14.73	27.97	13.91	26.71	16.14	18.26	386.16	222.75	95.73	91.32	1795.84	1445.47	1829.53	1932.97	306.77	400.86	54.04	79.47	5	5.07
73	0	61.37	29.77	0	0	1	1	92.48	142.47	92.06	9.49	0	5.01	0	0	0	1	1	1	46.47	80.88	73.61	65.17	17.51	10.27	31.01	24.48	11.53	9.72	16.32	36.93	15.27	32.02	17.95	20.97	379.37	186.77	94.49	92.17	1586.89	1736.26	1932.41	1870.01	280.76	282.47	77.23	91.58	8.92	4.59
74	1	54.15	28.1	0	1	1	1	80.31	149.52	44.84	6.86	0	2.17	0	1	0	0	1	1	27.36	79.1	64.93	59.78	14.53	10.04	32.85	29.91	12.72	11.11	20.49	31.08	16.86	19.62	20.05	21.7	266.36	209.75	97.53	91.16	1315.89	1728.09	1683.8	1889.07	261.34	348.59	69.51	97.49	8.34	3.86
75	1	59.28	13.4	0	0	1	1	78.98	141.89	93.2	10.55	0	2.44	0	0	0	0	0	0	41.22	59.63	69.39	61.3	15.77	8.87	34.73	30.71	11.28	8.02	20.04	20.95	19.11	27.77	15.97	24.95	350.52	244.87	79.42	92.73	1378.59	1829.25	1516.3	1931.84	250.43	355.37	71.72	79.89	5.96	5.04
76	0	57.62	27.74	0	0	1	1	76.57	159.19	83.46	6.8	1	1.56	0	0	0	0	0	1	48.97	71.04	79.33	55.36	12.11	10.16	38.06	25.78	10.44	9.52	18.41	28.07	7.73	28.87	18.92	20.38	351.29	222.15	85.66	94.27	1408.92	1724.59	1548.1	2007.55	333.16	259.09	68.76	91.53	9.85	5.1
77	0	51.4	19.23	0	1	1	1	95.88	133.46	77.12	5.3	0	2.2	0	1	0	0	1	1	46.73	76.49	59.94	56.62	17.05	8.22	33.59	28.06	9.32	9.89	15.64	29.81	10.43	25.44	18.37	19.54	305.68	229.16	85.99	94.04	1310.54	1920.52	1539.9	1920.19	289.92	330.08	65.56	86.72	2.57	6.65
78	1	56.95	12.31	0	1	1	1	91.05	142.47	75.19	7.93	1	4.79	1	0	0	0	0	1	72.71	83.5	65.98	43.43	16.92	14.28	33.39	25.89	8.73	9.41	16.13	19.59	12.2	36.39	17.82	22.82	345.53	183.31	98.02	88.83	1350.51	1897.08	1590.64	1870.93	327.16	430.2	81.34	95.84	11.02	7.76
79	1	53.35	27.19	0	1	1	0	84.69	142.95	62.69	5.59	0	5.02	0	0	0	0	1	1	53.87	62.77	59.84	62.67	14.32	11.31	33.04	26.38	7.59	10.29	18.5	31.12	12.47	14.36	16.39	24.18	268.48	235.05	72.02	93.78	1712.32	1914.9	1739.82	2068.22	341.41	319.06	61.82	81.04	5.59	2.54
80	0	62.63	25.07	1	0	1	0	72.77	160.43	91.48	5.05	0	2.8	0	0	0	0	0	1	43.52	61.28	59.16	46.59	13.77	10.18	34.05	28.8	12	11.49	23.86	25.4	8.05	25.83	17.8	18.7	278.28	216.34	85.2	91.66	1141.7	1296.82	2131.92	1972.49	326.15	198.02	75.79	97.51	5.56	4.18
81	1	59.95	26.82	0	1	1	0	95.36	150.75	52.87	7.99	1	4.12	1	0	0	1	1	1	32.55	76.75	59.29	50.18	18.35	7.04	27.58	28.67	8.84	9.8	19.1	19.64	6.66	32.36	15.93	21.53	263.37	219.82	90	85.67	1123.27	1378.07	1532.48	1953.11	280.74	291.74	59.49	90.17	8.98	4.6
82	1	60.11	39.03	0	0	1	1	76.55	119.92	81.71	3.33	0	3.45	0	1	0	0	1	1	30.41	46.34	74.77	63.91	20.42	4.68	35.6	23.07	11.43	10.19	18.36	24.25	16.62	28.91	16.33	19.19	303.34	180.55	87.01	93.82	1610.41	1889.64	1775.34	1940.83	240.74	347.89	60.56	97.04	2.64	2.22
83	0	60.96	22.48	0	0	1	1	75.52	138.34	62.06	10.65	0	3.53	0	0	0	0	0	1	65	58.89	76.52	53.96	10.14	5.72	38.4	25.76	12.95	7.29	18.87	31.14	8.98	17.82	16.36	20.6	351.78	220.13	98.43	95.7	1663.33	1930.11	1490.37	1933.9	246.67	413.24	76.83	91.17	7.85	5.09
84	0	54.66	7.68	0	1	1	1	107.88	125.49	88.35	4.06	0	2.7	0	0	0	1	1	1	42.59	55.31	76.15	37.2	12.86	11.55	29.1	31.5	8.47	9.24	17.85	23.8	15.08	19.12	15.38	20.07	204.61	210.9	95.11	92.53	1408.94	1667.22	1841.23	1888.56	196.51	385.99	62.3	82.29	12.19	3.92
85	0	49.54	24.53	0	0	0	1	74.72	138.33	86.42	9.65	0	2.4	1	0	0	0	0	1	55.4	51.67	66.02	53.61	17.16	9.26	32.39	25.4	12.22	7.4	22.67	24.56	15.11	38.46	18.06	19.07	262.26	210.25	93.35	91.05	1337.3	1511.18	1628.09	1920.9	255.87	312.42	48.15	85.15	4.84	5.62
86	0	58.49	41.91	1	1	1	0	79.17	156.08	89.13	11.92	1	3.45	0	0	0	1	1	1	57.81	78.35	87.92	57.21	12.85	12.55	35.16	24.34	7.59	9.43	18.24	26.86	11.95	30.57	21.41	14.98	270.24	244.82	77.48	94.61	1052.32	1603.71	1896.47	1954.96	325.31	260.26	72.28	100.77	5.32	6.72
87	1	61.36	22.46	1	1	1	0	58.62	133.94	78.74	13.3	0	2.76	0	0	1	0	1	1	24.88	68.9	88.01	51.58	13.77	9.03	27.22	29.61	10.9	9.27	18.49	33.55	18.84	24.31	14.82	18.24	341.68	210.04	67.45	94.25	1317.33	1669.12	1595.59	1941.82	323.13	421.43	61.82	92.47	5.47	2.86
88	0	52.99	14.51	0	0	0	1	94.52	129.08	96.73	8.66	0	4.09	1	0	0	0	0	1	43.09	67.11	73.13	77.25	15.57	10.77	36.95	24.93	13.64	9.6	18.96	24.38	11.43	19.9	18.63	22.87	284.94	253.29	89.14	93.15	1205.83	1927.54	1642.41	1937.16	286.82	430.19	53.51	91.75	7.61	8.7
89	1	56.69	35.03	0	0	0	1	93.03	143.73	102.37	9.48	1	3.49	0	0	0	0	1	1	41.16	59.92	73.83	67.93	15.27	7.77	34.83	24.28	14.12	7.94	16.65	24.89	11.85	25.85	13.6	24.12	244.49	203.82	95.69	92.21	1753.4	1384.9	1796.1	1869.2	349.97	446.97	74.95	87.86	5.71	1.21
90	0	58.41	18.94	1	0	1	1	47.97	155.71	73.48	8.98	0	3.04	0	1	0	1	0	1	38.4	63.09	78.99	58.36	13.01	12.78	32.82	30.02	9.35	9.66	17.34	26.22	5.32	25.24	15.57	20.14	228.29	213.59	87.18	91.98	1900.6	2026.89	1844.99	1836.7	330.68	342.59	51.58	91.27	6.01	6.67
91	1	67.56	16.19	0	1	0	1	81.26	132.96	69.94	10.28	1	3.6	0	0	0	0	1	1	46.1	68.97	74.04	63.19	15.34	12.7	35.56	28.48	11.38	7.05	16.31	22.33	15.11	25.84	10.3	20.85	278.23	192.14	82.12	90.67	1467.88	1548.66	1674.55	1858.71	319.91	352.7	58.83	101.83	7.24	5.66
92	0	61.2	12.15	0	1	1	1	61.31	148.01	71.82	5.87	0	1.36	1	0	0	1	0	1	30.95	77.03	82.71	61.02	20.39	8.92	36.75	33.64	11.84	9.52	16.54	23.68	15.8	30.44	19.95	20.34	256.06	180.66	88.02	89.64	1483.38	1738.49	2115.25	1947.34	214.29	337.77	57.2	103.3	9.95	7.14
93	1	62.22	25.15	0	1	1	1	85.81	141.64	77.91	7.96	0	4.94	0	0	0	0	1	1	32.9	59.95	84.19	52.41	19.69	9.72	37.55	28.7	11.74	8.67	21.23	22.79	9	23.35	13.51	22.17	190.23	258.3	90.4	90.68	1665.83	1523.32	1952.41	1933.25	286.08	359.2	68.51	94.51	4.02	5.99
94	0	58.16	22.54	0	0	0	1	98.45	127.59	88.43	2.92	0	4.31	0	1	0	0	0	0	54.27	57.92	84.26	27.96	13.22	9.65	36.38	37.07	12.7	7.17	18.53	29.21	17.15	32.5	17.55	20.12	346.77	199.95	91.04	92.31	1673.87	1704.3	1683.01	1946.35	334.74	302.65	58.63	86.12	5.56	5.26
95	1	60.01	21.17	0	0	1	1	71.99	133.59	86.36	1.9	1	2.57	0	0	0	0	0	1	60.82	69.77	56.37	51.64	13.91	9.88	35.51	29.11	12.28	8.17	20.11	28.68	13.18	22.26	13.51	20.55	265.11	245.02	94.73	86.77	1636.15	1668.97	1799.4	1895.11	377.62	372.36	69.49	91.53	6.57	8.7
96	1	58.71	7.32	0	0	1	1	70.73	126.77	101.35	7.34	0	3.03	1	1	0	1	1	1	40.2	70.94	65.04	40.85	17.19	7.31	32.9	35.86	9.75	9.25	17.13	25.42	15.13	29.58	12.5	15.81	298.62	231.98	79.26	91.04	1278.7	1766.32	1693.77	1840.51	301	361.83	66.74	68.74	7.42	4.54
97	1	50.01	12.4	0	0	1	0	85.49	154.25	92.08	9.98	1	1.14	0	0	0	1	1	1	34.35	65.98	87.28	48.94	10.78	10.27	35.11	24.74	12.65	10.67	17.3	28.55	13.01	32.84	14.7	19.97	267.68	178.32	74.81	93.64	1236.56	1633.23	1662.16	2071.96	307.36	370.16	59.99	99.46	1.75	4.23
98	1	65.04	23.75	0	0	1	0	54.67	132.63	88.2	10.78	1	4.45	1	1	1	0	0	1	47.65	79.06	65.43	69.21	10.17	10.75	28.32	29.87	11.34	10.32	18.59	14.6	16	27.37	15.35	22.4	218.66	225.55	84.32	91.76	1844.59	1889.92	1559.98	1986.95	377.37	317.37	74.91	78.08	11.01	2.88
99	1	58.08	21.84	0	1	1	0	79.8	140.76	105.7	14.02	0	6.01	0	1	0	1	1	1	47.58	53.39	76.4	64.51	18.51	10.98	33.73	32.47	11.32	10.99	20.03	34.24	15.11	25.55	16.22	21.82	347.36	285.1	97.63	93.13	1651.78	1629.87	1875.43	1949.57	297.12	350.67	71.7	78.4	9.34	5.53
100	0	58.1	28.38	0	1	1	1	75.17	116.99	82.36	7.25	0	2.81	1	1	0	1	0	1	57.8	50.94	63.5	63.17	12.51	4.96	33.27	22.25	10.48	8.03	16.57	30.92	18.7	27.62	15.56	21.31	225.13	217.45	85.31	88.49	1212.93	1512.23	1641.69	1978.32	300.76	339.79	73.76	91.04	8.39	7.33
101	0	56.21	22.68	0	1	1	1	69.56	139.94	58.96	6.93	0	3.05	0	0	0	0	0	1	57.48	89.37	63	42.4	15.44	7.44	31.6	27.65	10.88	7.64	14.96	23.45	13.47	24.73	18.28	22.06	262.87	255.49	87.71	90.98	1367.96	1644.05	1510.43	1967.73	336.99	337.36	68.18	87.28	6.13	6.89
102	1	54.96	22.92	0	0	1	1	65.85	134.87	78.93	11.68	1	3.21	0	0	0	0	1	1	46.41	66.48	63.19	71.01	15.21	11.49	30.27	29.66	9.4	9.84	17.24	26.47	18.71	33.41	13.05	21.01	236.87	232.98	88.16	93.6	1720.69	1834.16	1673.11	2044.01	380.09	321.81	56.29	97.59	13.43	4.28
103	1	59.28	18.67	0	1	0	1	90.42	137.07	78.6	9.75	0	0.91	1	0	0	0	0	1	13.04	60.33	57.66	64.64	18.39	6.75	42.88	27.65	9.76	10.12	14.39	30.67	18.04	25.52	17.08	23.49	283.93	195.07	94.98	94.62	1788.95	1816.25	1945.58	1897.59	259.77	347.45	72.24	78.04	9.34	8.55
104	1	54.14	28.68	0	0	1	1	98.47	126.18	86.72	7.06	0	2.52	1	1	0	0	1	0	25.09	68.97	46.95	55.27	11.39	9.92	30.11	29.25	10.02	8.61	20.01	24.12	11.37	30.58	18.29	20.74	247.96	208.27	83.46	89.89	1857.46	1638.82	2022.91	2000.59	344.55	366.06	73.57	63.14	4.91	6.68
105	0	62.77	31.95	0	1	1	1	66.46	152.92	80.05	7.32	0	1.63	1	1	0	0	1	1	49.93	61.84	87.21	62.17	13.04	7.78	35.85	28.08	11.58	10.11	15.34	27.27	11.02	27.97	15.01	23.76	259.59	224.56	97.93	91.66	1616.47	1632.58	1908.68	2011.24	269.15	432.92	61.85	79.02	6.23	3.97
106	1	64.65	19.41	0	1	1	1	57.19	128.8	94.67	4.33	0	3.13	0	0	1	0	1	1	44.32	47.68	64.19	42.35	11.6	8.43	34.67	30.31	11.57	6.53	16.54	24.38	18.75	32.55	12.92	21.56	279.36	218.59	83.31	92.05	1885.5	1639.4	1901.54	1735.88	470.86	367.92	75.25	75.19	9.14	5.25
107	1	50.99	13.43	0	0	1	0	92.52	144.66	72.93	11.69	0	2.85	0	1	0	1	1	1	55.42	60.26	61.54	31.45	10.12	9.23	36.73	27.99	10.64	9.05	19.16	28.99	4.72	19.5	13.23	23.48	249.79	179.15	76.12	96.34	1619.57	1643.63	2121.07	1876.3	362.2	461.79	73.29	93.27	8.11	6.38
108	1	49.78	27.12	0	0	1	1	78.69	133.72	76.67	6.83	0	3.8	1	1	0	0	1	1	46.82	72.46	72.55	33.11	14.25	9.46	31.09	26.42	12.99	9.04	17.24	25.21	11.05	20.88	17.46	18.58	300.52	206.5	87.29	93.56	1757.23	1993.79	1797.68	1884.96	207.24	297.94	50.95	73.72	8.2	5.57
109	0	56.52	21.23	0	0	1	1	80.45	116.43	86.68	8.12	0	3.85	1	0	0	0	0	1	29.73	55.83	81.06	49.55	19.34	12.88	30.37	31.83	9.36	10.49	15.81	22.86	20.57	22.78	19.61	17.18	262.44	224.03	105.53	87.83	1283.35	1806.49	1702.86	1934.67	267.34	361.96	54.88	68.89	10.76	6.78
110	0	50.07	28.54	1	1	1	1	95.83	136.53	56.98	9.37	0	6.01	0	0	0	0	1	1	59.62	71.16	85.95	55.4	7.81	4.77	34.07	18.93	12.93	8.37	18.02	25.56	11.01	29.14	20.97	18.45	259.33	203.88	88.91	91.15	1308.02	1822.43	1752.44	1892.38	251.82	285.8	55.51	92.06	8.09	8.04
111	1	57.94	28.33	0	0	1	0	89.71	159.11	87.1	7.75	1	5.02	0	0	0	1	1	1	29.22	53.26	74.23	57.13	20.93	6.66	35.94	28.84	11.45	9.39	16.73	28.36	8.98	31.95	16.54	17.11	343.93	209.39	90.97	95.15	1277.17	1598.57	1788.49	1855.66	259.42	360.13	70.84	77.15	7.81	3.79
112	1	62.56	30.35	1	1	1	1	100.5	124.32	79.76	7.19	0	3.41	0	0	1	0	0	1	32.46	78.5	78.27	65.48	11.53	11.55	29.55	24.31	11.68	8.57	17.2	19.03	11.04	24.65	14.63	19.74	327.79	167.18	88.83	95.47	1367.82	1614.71	1706.78	2025.52	273.89	423.1	55.19	107.52	12.29	4.46
113	1	60.01	15.31	0	1	1	1	63.47	130.27	89.32	12.01	0	4.5	0	1	1	1	0	1	62.25	65.58	73.15	56.29	15.68	12.07	40.78	25.74	9.66	8.83	18.45	32.69	14.1	32.16	16.73	24.7	288.92	209.78	78.39	90.17	1572.13	1756.68	1955.31	1965.2	270.69	369.37	78.19	66.96	8.03	6.99
114	1	56.13	35.21	0	1	1	1	82.34	136.94	103.6	9.39	0	1.61	0	1	0	1	1	1	31.81	63.89	54.15	61.55	17.67	8.88	32.26	33.89	8.99	9.53	16.93	29.01	12.83	27.15	18.27	16.43	299.52	240.58	90.12	88.17	1682.77	1533.25	1563.72	1943.35	334.81	337.74	79.38	81.89	7.96	8.35
115	1	62.83	22.04	1	0	1	0	66.05	106.89	86.64	4.54	0	2.14	0	0	0	1	0	1	49.94	91.18	61.45	63.33	14.15	7.83	33.59	27.84	13.53	10.55	19.62	24.49	11.84	33.07	14.24	19.38	248.72	211.99	76.49	87.98	1371.33	1909.98	1960.2	1920.01	346.78	359.11	74.26	77.69	7.19	4.91
116	1	52.49	18.1	1	0	1	0	82.69	143.22	72.58	5.71	1	5.7	1	0	0	0	1	1	41.36	51.64	70.1	57.71	15.39	8.28	36.91	35.78	10.01	9.04	19.05	21.54	9.95	34.68	19.12	19.32	260.58	191.13	87.58	96.89	1563.33	1536.46	1690.54	1972.31	297.34	389.94	49.69	85.25	10.19	5.01
117	0	48.23	25.46	0	0	0	1	93.51	129.62	78.52	11.75	0	4.32	0	1	0	0	0	1	57.94	71.68	75.19	67.19	22.7	9.14	34.35	26.34	9.51	6.77	17.78	29.87	12.5	11.64	18.09	20.49	297.5	196.01	76.51	93.98	1369.39	1873.08	1828.68	1969.92	312.5	218.18	79.63	75.45	5.82	6.57
118	1	62.3	25.82	1	1	1	1	73.89	134.73	88.51	9.16	1	6.22	0	0	0	1	1	1	42.32	74.97	55.85	37.7	12.35	12.39	31.54	33.83	9	9.6	20.1	30.99	11.53	27.99	16.76	22.55	302.12	239.1	76.26	90.7	1405.25	1775.81	1778.05	2028.63	402.68	369.44	48.1	84.62	8.56	0.29
119	1	53.99	28.2	0	1	1	1	79.92	157.63	81.25	4.68	1	1.21	1	0	0	0	1	1	50.24	65.56	65.22	42.46	19.34	7.5	26.34	26.47	11.99	10.2	20.71	32.68	12.92	27.1	11.63	17.99	298.85	220.1	97.75	93.26	1560.74	1639.95	1977.42	1873.45	310.84	307.11	71.32	90.57	5.58	3.12
120	0	57.97	15.67	0	0	0	1	60.98	127.19	81.98	7.48	1	4.86	1	0	0	1	1	1	61.77	71	68.44	33.27	16.3	11.38	27.79	23.86	11.92	9.06	18.91	21.12	12.54	50.63	14.93	24.33	356.7	240.85	87.53	101.67	1507.59	1865.83	1973.37	1900.62	368.53	425.89	65.44	79.87	7.2	1.84
121	1	56.33	19.91	0	1	1	1	71.85	142.89	82.47	7.77	0	2.53	1	1	0	1	1	1	33.22	51.54	88.16	51.82	7.63	5.26	33.52	25.21	11.72	11.3	22.6	27.4	9.64	22.25	15.82	19.88	218.61	191.5	84.9	93.25	1344.73	1512.41	1599.99	2024.81	396.97	352.15	61.15	82.77	9.61	4.85
122	1	63.78	28.11	0	0	0	1	68.72	136.9	94.27	10.41	1	4.21	0	0	0	0	0	1	50.12	70.56	73.34	54.83	13.83	10.17	31.58	27.06	10.61	10.82	15.99	23.17	20.25	35.11	14.42	22.45	277.49	230.75	79.49	90.81	1811.6	1963.24	2007.39	1977.67	195.53	383.18	38.74	70.5	10.94	6.65
123	0	61.16	36.35	1	0	1	1	75.28	163.63	91.48	4.86	0	2.42	0	1	0	0	0	0	43.67	57.48	65.07	50.74	17.12	8.22	23.25	31.54	10.17	9.89	18.32	21.71	8.58	16.82	18.83	19.86	306.12	224.93	84.77	90.67	1572.22	1495.66	1799.14	1856.27	346.8	348.42	71.81	68.25	11	6.38
124	1	55.14	17.72	0	0	1	1	64.31	160.83	80.7	8.68	0	5.54	0	0	0	1	0	1	55.75	66.44	72.12	70.71	10.05	9.63	30.97	26.56	9.87	9.04	18.08	35.92	10.95	30.98	15.01	14.99	340.02	211.44	66.53	97.32	1254.97	1622.99	1754.86	1912.06	299.78	313.56	55.71	98.64	4.34	5.79
125	1	55.1	13.89	0	0	1	0	89.63	160.96	84.47	5.59	0	2.89	0	1	0	0	1	1	46.42	56.81	61.49	39.62	18.61	12.04	37.56	26.81	13.46	9.28	21.92	36.76	16.08	27.13	18.25	12.08	284.35	249.46	84.38	96.28	1262.9	1795.76	1678.36	1946.96	243.13	391.52	52.55	61.54	7.02	4.08
[truncated: 10 more columns]
